# Supplementary material for: Leveraging interindividual variability in threat conditioning of inbred mice to model trait anxiety
Source: PLoS Biol. 2024 May 28;22(5):e3002642. doi: 10.1371/journal.pbio.3002642 (PMC11161093; doi:10.1371/journal.pbio.3002642)
Supplement: S9 Table — (XLSX) [file pbio.3002642.s015.xlsx]

## Sheet: Females
Batch	Provider	Shock N	No shock N	Analysis	N phasic	N sustained	Timeline
FC72	Charles River (FR)	24	8				Fig 1h
FC73	Janvier (FR)	24	8	MR1 RNA-seq	6	6	Fig 1a
FC81	Janvier (FR)	40	0	MR2 RNA-seq	6	6	Ext Data Fig 3a
FC83	Janvier (FR)	40	0	Baseline Ephys	8	8	Fig 2a
Total N		128	16		20	20

## Sheet: Males
Batch	Provider	Shock N	No shock N	Analysis	N phasic	N sustained	Timeline
FC66	In-house	12	0				Fig 1a, b
FC67	In-house	17	0				Fig 1a, c
FC72	Charles River (DE)	24	6				Fig 1h
FC73	Janvier (FR)	24	5	MR1 RNA-seq	6	6	Fig 1a
FC81	Janvier (FR)	40	0				Ext Data Fig 3a
Total N		117	11		6	6
