# Supplementary material for: Leveraging interindividual variability in threat conditioning of inbred mice to model trait anxiety
Source: PLoS Biol. 2024 May 28;22(5):e3002642. doi: 10.1371/journal.pbio.3002642 (PMC11161093; doi:10.1371/journal.pbio.3002642)
Supplement: S12 Table — (XLSX) [file pbio.3002642.s018.xlsx]

## Sheet: Study_information
Disease	n_DEGs	n_Case	%_Female	Source
AAD	891	17	0.17	Gandal et al. 2018
ASD	2471	50	0.16	Gandal et al. 2018
BD	518	94	0.33	Gandal et al. 2018
SCZ	2044	159	0.26	Gandal et al. 2018
PTSD	591	52	0.5	Girgenti et al. 2021
IBD	9165	197	0.75	Gandal et al. 2018

## Sheet: Disease_overlap_results
Disease	MR	Count	pvalue	odds_ratio	Mouse_genes
MDD	MR1	34	0.999999	0.451926	Clic6/Adgrb2/Aga/Arfip2/Card9/Cnr2/Col4a3/Ctnnbip1/Ddhd1/Dnajb5/Dok5/E2f1/Edn3/Egr4/Fbln7/Kcne4/Mafk/Manf/Mmel1/Myom2/Nucb2/Phldb2/Pkp3/Ppp3cc/Prnp/Pwp2/Rmdn3/Stk40/Svip/Uros/Fst/Card9/Cited1/Lbh/Osbpl3
IBD	MR2	358	1	0.57628	Acvr1c/Adarb2/Adcy1/Adra2a/Agt/Aifm2/Akap1/Ankrd35/Anxa11/Ap2b1/Arf3/Arhgap24/Arhgap32/Arhgap33/Arhgef40/Arhgef9/Arl15/Arl4c/Arpc2/Arpp19/Asap3/Bend6/Bmp3/Braf/Brinp1/Bysl/C2cd2/Camkk1/Cap1/Cbfa2t3/Ccny/Cd38/Cd81/Cd83/Chn1/Clip1/Cnnm4/Cntn3/Col9a2/Ctdspl/Ctif/Ctps2/Dcaf6/Dhx29/Dio2/Dkk3/Dlg3/Dnaja4/Dnajb5/Dok3/Dpy19l3/Dscam/Dusp10/Dusp16/Dusp26/E2f3/Eci2/Elavl2/Endod1/Enho/Ephx4/Esam/Etv5/Fam120a…
IBD	MR1	1617	1	0.657095	Adam17/Adamts1/Adamtsl1/Adamtsl4/Agpat1/Aif1l/Ano1/Ano2/Apod/Arhgef10/Arrdc3/Aspa/Atf3/Atp6v0e2/Bcas1/Bmp2k/Btbd16/Cald1/Carhsp1/Casr/Cbln3/Ccp110/Cd82/Chdh/Cldn11/Clic4/Clic6/Clmn/Cnp/Cobll1/Col6a3/Copz1/Cpa6/Cpm/Creb3l2/Creb5/Ddc/Depdc1b/Dock1/Dock10/Dock5/Ebf3/Ecm2/Efnb3/Emilin2/Enpp1/Enpp6/Eomes/Eps8l3/Erbb3/Fam107b/Fgd3/Fgfr2/Filip1l/Fnbp1/Folh1/Foxn3/Gab1/Galnt6/Gjb1/Gjc2/Gna12/Gpr37/Heatr5…
AAD	MR2	34	0.958997	0.749759	Ache/Anks1b/Cep83/Ctif/E2f3/Gabra2/Gfod1/Hsf4/Lzts3/Nab1/Nelfb/Pcbd1/Pde1b/Pfkfb2/Podxl2/Snph/Syt7/Tbl1xr1/Asic2/Cdhr1/Efhd2/Fut9/Gdpd5/Igsf21/Lypd6/Msx1/Nebl/Nr3c2/Pkp2/Trib2/Vopp1/Esrrg/Fzd10/Vdr
AAD	MR1	149	0.997842	0.776246	Il33/Nab1/Ndnf/Pde3a/Rasd1/Rftn1/Tor1aip1/Abcb6/Abcg3/Abhd12/Abi3/Acot11/Anp32a/Ap2m1/Arfgap1/Asah2/Atad3a/Bmp5/Brd7/Brf2/Cadm3/Caly/Ccdc90b/Cdv3/Cherp/Clip2/Commd10/Dctn6/Ddx41/Dmtn/Dmwd/Dnal1/Dnm1/Dok5/Dpp9/Dynlrb2/Edn3/Efhd2/Eftud2/Eif3c/Elk1/Elovl5/Entpd6/Esrrg/Etfa/Exoc3/Faah/Farsb/Fbxo31/Fig4/Flot1/Fundc1/Galnt16/Gas6/Gjb2/Gria1/Grin1/Grk6/Grp/Grpel2/Gtf3c1/Hs3st2/Isoc1/Kifc2/Klhl18/Lmtk3/L…
ASD	MR2	106	0.95881	0.836656	Ache/Actr3b/Adcy1/Adgrb2/Arhgap24/Arhgef9/Arl4c/Asap3/Atg16l1/Bcor/Bcr/Bysl/Camk4/Cap1/Cd81/Cinp/Cnnm4/Dlx1/Extl1/Fam120a/Fam131b/Fbxw7/Gadd45b/Gnai2/Gng7/Grik1/Grin2d/Jade3/Kbtbd11/Kcne4/Klhl3/Lhx6/Mfsd6/Mlip/Myo5b/Nap1l5/Nlk/Nudt17/Obscn/P4ha1/Pabpc1/Pcbd1/Podxl2/Prkcb/Prmt8/Ptpn2/Ptprn/Rcc2/Rmnd5b/Samd8/Sec14l1/Sertad1/Shd/Slc6a1/Smad3/Sparc/Tgfb2/Trpc1/Ufsp1/Unc13a/Usp3/Vegfa/Yap1/Abcb10/Anxa…
MDD	MR2	15	0.64883	0.926848	Adgrb2/Dnajb5/Egr4/Fmnl1/Ints10/Kcne4/Nptx2/Snx8/Clic6/Col4a3/Fbln7/Plek2/Smurf1/Ttc9b/Osbpl3
SCZ	MR2	106	0.317733	1.05754	Adgrb2/Adgrg1/Agt/Arel1/Arhgap24/Arpc2/Arpp19/Asap3/Atg16l1/Atrnl1/Brinp1/Bysl/C2cd2/Camk1/Camkk2/Ccnd2/Cd38/Cd81/Ctps2/Diras2/Dnajb5/Eci2/Egr3/Egr4/Etv5/Extl1/Fam131b/Fbxw7/Fmnl1/Gabra4/Gdpd2/Gpr6/Grik1/Homer1/Ing2/Josd1/Junb/Lpl/Maged2/Mchr1/Ndrg2/Nptx2/Otud4/P4ha1/Pabpc1/Pcsk2/Pip5k1a/Pnoc/Ppp1r17/Prkch/Prmt8/Ptprn/Rab15/Rasgrp1/Rmnd5b/Rps6ka3/Rps6ka5/Sec14l1/Slc6a11/Smpd3/Spata2l/Sptbn2/Syndi…
ASD	MR1	527	0.0923356	1.07592	Ano1/Arrdc3/Atp6v0e2/Carhsp1/Casr/Cdk5rap2/Chst3/Creb3l2/Elf1/Filip1l/Foxn3/Galnt6/Gna12/Il13ra1/Itgb1/Kank1/Litaf/Lpp/Map2k5/Mc3r/Mcm4/Mylk/Parp6/Phactr4/Plekhf1/Ptpn13/Rbpms/Slc10a4/Svil/Tbc1d7/Thbs1/Trim56/Usp39/Wipf1/Zic2/Abcb6/Abhd3/Acly/Acsl5/Actr1b/Actr3b/Adcyap1/Adgrb2/Adgre1/Aebp1/Aff1/Ankrd29/Anxa5/Ap2m1/Ap3b2/Apba2/Aqp11/Aqp4/Arfgap1/Arhgef5/Armcx2/Arrdc3/Asb13/Asb6/Atad3a/Atg16l1/Atoh…
BD	MR1	125	0.0177422	1.25748	Atp11a/Gna12/Il17rb/Itgb4/Lima1/Notch2/Pla2g4a/Rftn1/Slc18a2/Tll2/A2m/Abhd3/Acacb/Actr3b/Adgrb2/Aff1/Arl4d/Atp1a2/Atxn10/Bdnf/Birc3/C2cd2/Cacnb1/Cacng3/Camk2n1/Cap2/Capn2/Cckbr/Cd74/Cdc42ep4/Chpt1/Coro1a/Cpne3/Cryl1/Cx3cl1/Cyp39a1/Dgkg/Dok5/Dusp6/Efemp1/Elp5/Ensa/Etnppl/Ets2/Etv5/Fam131a/Fam189a2/Fbxw7/Fcgr2b/Fkbp5/Fmo5/Foxo1/Gabarapl1/Galnt4/Gbe1/Gng3/Gpc5/Hadh/Heph/Itgam/Itgb2/Itpka/Kcnf1/Lgals…
PTSD	MR1	144	0.00827933	1.27597	Adamts1/Ano2/Arrdc3/Bmp2k/Cald1/Chst3/Colec12/Dock10/Fgd3/Il12rb1/Lats2/Lpp/Plekhh1/Ppfibp2/Ptpn13/Rasd1/Sema4d/Svil/Zic1/Acsl5/Adamts1/Aldh1a1/Anxa3/Aoah/Apold1/Arap3/Arc/Arhgap22/Armc6/Arntl/Arrdc3/Atoh7/Bcl7a/C2cd2/Cald1/Capn5/Card9/Cd84/Cdh5/Cdk2/Cebpd/Cep128/Col1a1/Col1a2/Col8a1/Colec12/Cp/Cracr2b/Ctss/Cyp26a1/Dnmt1/Dtd2/Dym/Dynlrb1/Egr4/Elk1/Epn3/Fam189a1/Fblim1/Fbln5/Fbxo31/Fkbp5/Fosl2/Gal…
BD	MR2	33	0.0830253	1.31951	Actr3b/Adgrb2/Arpc2/Arpp19/Brinp1/C2cd2/Camk1/Ctps2/Egr3/Etv5/Fbxw7/Gabra4/Homer1/Nptx2/Pnoc/Prmt8/Rab15/Rmnd5b/Rps6ka3/Spata2l/Syndig1/Usp3/Wdr13/Chrdl1/Lgals3/Pon1/Tead1/Zfhx4/Btn2a2/Endou/Gabra4/Kcnk1/Ndrg4/Pvalb/Rps6ka3
SCZ	MR1	501	3.91143e-07	1.32681	Adamts1/Ahnak/Atp11a/Atp6v0e2/Avpr1a/Carhsp1/Chst3/Cped1/Efhd1/Filip1l/Gatm/Gna12/Hapln2/Il17rb/Il33/Itgb4/Itih5/Kank1/Kat2b/Klhdc3/Lpp/Myo10/Ndnf/Ndrg1/Notch2/Parp6/Pipox/Pla2g4a/Plekhb1/Plekhf1/Plin3/Pls1/Ppp1r17/Ptpn13/Rassf8/Rftn1/Shtn1/Sspn/Tll2/Tm7sf3/Tmprss5/Tob2/Trmt12/Wasf2/Wipf1/A2m/Aass/Abcg3/Abhd3/Abr/Acacb/Acly/Acot11/Acta1/Actl6b/Actr1b/Adamts1/Adamts8/Adgrb2/Adgrl1/Adipor2/Adora2b/…
PTSD	MR2	53	2.03381e-05	1.95805	Arntl/C2cd2/Camkk1/Ccsap/Ctps2/Dlx1/Egr3/Egr4/Elfn1/Fam78a/Fosb/Fosl2/Gadd45b/Gjd2/Gpr6/Grik1/Haus7/Heyl/Junb/Kcne4/Kcnip1/Klf9/Lhx6/Nxph2/Pcbd1/Pde1b/Pnoc/Ppp1r1a/Slmap/Snx22/Spata2l/Tmc7/Wipf3/Yap1/C1qtnf1/Cdh18/Dsp/Epn3/Igf2/Samd9l/Slc13a4/Slc16a8/Slc25a13/Tcea3/Tgfbr3/Xkr7/Avpi1/Cemip/Gpr4/Medag/Osbpl3/Synpo2/Tpm2

## Sheet: MR1_Disease_Overlap_Gene_Lists
AAD		ASD		BD		IBD		MDD		PTSD		SCZ
AAD_HGNC_symbol	AAD_mouse_symbol	ASD_HGNC_symbol	ASD_mouse_symbol	BD_HGNC_symbol	BD_mouse_symbol	IBD_HGNC_symbol	IBD_mouse_symbol	MDD_HGNC_symbol	MDD_mouse_symbol	PTSD_HGNC_symbol	PTSD_mouse_symbol	SCZ_HGNC_symbol	SCZ_mouse_symbol
IL33	Il33	ANO1	Ano1	ATP11A	Atp11a	ADAM17	Adam17	CLIC6	Clic6	ADAMTS1	Adamts1	ADAMTS1	Adamts1
NAB1	Nab1	ARRDC3	Arrdc3	GNA12	Gna12	ADAMTS1	Adamts1	ADGRB2	Adgrb2	ANO2	Ano2	AHNAK	Ahnak
NDNF	Ndnf	ATP6V0E2	Atp6v0e2	IL17RB	Il17rb	ADAMTSL1	Adamtsl1	AGA	Aga	ARRDC3	Arrdc3	ATP11A	Atp11a
PDE3A	Pde3a	CARHSP1	Carhsp1	ITGB4	Itgb4	ADAMTSL4	Adamtsl4	ARFIP2	Arfip2	BMP2K	Bmp2k	ATP6V0E2	Atp6v0e2
RASD1	Rasd1	CASR	Casr	LIMA1	Lima1	AGPAT1	Agpat1	CARD9	Card9	CALD1	Cald1	AVPR1A	Avpr1a
RFTN1	Rftn1	CDK5RAP2	Cdk5rap2	NOTCH2	Notch2	AIF1L	Aif1l	CNR2	Cnr2	CHST3	Chst3	CARHSP1	Carhsp1
TOR1AIP1	Tor1aip1	CHST3	Chst3	PLA2G4A	Pla2g4a	ANO1	Ano1	COL4A3	Col4a3	COLEC12	Colec12	CHST3	Chst3
ABCB6	Abcb6	CREB3L2	Creb3l2	RFTN1	Rftn1	ANO2	Ano2	CTNNBIP1	Ctnnbip1	DOCK10	Dock10	CPED1	Cped1
ABCG2	Abcg3	ELF1	Elf1	SLC18A2	Slc18a2	APOD	Apod	DDHD1	Ddhd1	FGD3	Fgd3	EFHD1	Efhd1
ABHD12	Abhd12	FILIP1L	Filip1l	TLL2	Tll2	ARHGEF10	Arhgef10	DNAJB5	Dnajb5	IL12RB1	Il12rb1	FILIP1L	Filip1l
ABI3	Abi3	FOXN3	Foxn3	A2M	A2m	ARRDC3	Arrdc3	DOK5	Dok5	LATS2	Lats2	GATM	Gatm
ACOT11	Acot11	GALNT6	Galnt6	ABHD3	Abhd3	ASPA	Aspa	E2F1	E2f1	LPP	Lpp	GNA12	Gna12
ANP32A	Anp32a	GNA12	Gna12	ACACB	Acacb	ATF3	Atf3	EDN3	Edn3	PLEKHH1	Plekhh1	HAPLN2	Hapln2
AP2M1	Ap2m1	IL13RA1	Il13ra1	ACTR3B	Actr3b	ATP6V0E2	Atp6v0e2	EGR4	Egr4	PPFIBP2	Ppfibp2	IL17RB	Il17rb
ARFGAP1	Arfgap1	ITGB1	Itgb1	ADGRB2	Adgrb2	BCAS1	Bcas1	FBLN7	Fbln7	PTPN13	Ptpn13	IL33	Il33
ASAH2	Asah2	KANK1	Kank1	AFF1	Aff1	BMP2K	Bmp2k	KCNE4	Kcne4	RASD1	Rasd1	ITGB4	Itgb4
ATAD3A	Atad3a	LITAF	Litaf	ARL4D	Arl4d	BTBD16	Btbd16	MAFK	Mafk	SEMA4D	Sema4d	ITIH5	Itih5
BMP5	Bmp5	LPP	Lpp	ATP1A2	Atp1a2	CALD1	Cald1	MANF	Manf	SVIL	Svil	KANK1	Kank1
BRD7	Brd7	MAP2K5	Map2k5	ATXN10	Atxn10	CARHSP1	Carhsp1	MMEL1	Mmel1	ZIC1	Zic1	KAT2B	Kat2b
BRF2	Brf2	MC3R	Mc3r	BDNF	Bdnf	CASR	Casr	MYOM2	Myom2	ACSL5	Acsl5	KLHDC3	Klhdc3
CADM3	Cadm3	MCM4	Mcm4	BIRC3	Birc3	CBLN3	Cbln3	NUCB2	Nucb2	ALDH1A1	Aldh1a1	LPP	Lpp
CALY	Caly	MYLK	Mylk	C2CD2	C2cd2	CCP110	Ccp110	PHLDB2	Phldb2	ALDH1A1	Aldh1a7	MYO10	Myo10
CCDC90B	Ccdc90b	PARP6	Parp6	CACNB1	Cacnb1	CD82	Cd82	PKP3	Pkp3	ANXA3	Anxa3	NDNF	Ndnf
CDV3	Cdv3	PHACTR4	Phactr4	CACNG3	Cacng3	CHDH	Chdh	PPP3CC	Ppp3cc	AOAH	Aoah	NDRG1	Ndrg1
CHERP	Cherp	PLEKHF1	Plekhf1	CAMK2N1	Camk2n1	CLDN11	Cldn11	PRNP	Prnp	APOLD1	Apold1	NOTCH2	Notch2
CLIP2	Clip2	PTPN13	Ptpn13	CAP2	Cap2	CLIC4	Clic4	PWP2	Pwp2	ARAP3	Arap3	PARP6	Parp6
COMMD10	Commd10	RBPMS	Rbpms	CAPN2	Capn2	CLIC6	Clic6	RMDN3	Rmdn3	ARC	Arc	PIPOX	Pipox
DCTN6	Dctn6	SLC10A4	Slc10a4	CCKBR	Cckbr	CLMN	Clmn	STK40	Stk40	ARHGAP22	Arhgap22	PLA2G4A	Pla2g4a
DDX41	Ddx41	SVIL	Svil	CD74	Cd74	CNP	Cnp	SVIP	Svip	ARMC6	Armc6	PLEKHB1	Plekhb1
DMTN	Dmtn	TBC1D7	Tbc1d7	CDC42EP4	Cdc42ep4	COBLL1	Cobll1	UROS	Uros	ARNTL	Arntl	PLEKHF1	Plekhf1
DMWD	Dmwd	THBS1	Thbs1	CHPT1	Chpt1	COL6A3	Col6a3	FST	Fst	ATOH7	Atoh7	PLIN3	Plin3
DNAL1	Dnal1	TRIM56	Trim56	CORO1A	Coro1a	COPZ1	Copz1	CITED1	Cited1	BCL7A	Bcl7a	PLS1	Pls1
DNM1	Dnm1	USP39	Usp39	CPNE3	Cpne3	CPA6	Cpa6	LBH	Lbh	C2CD2	C2cd2	PPP1R17	Ppp1r17
DOK5	Dok5	WIPF1	Wipf1	CRYL1	Cryl1	CPM	Cpm	OSBPL3	Osbpl3	CAPN5	Capn5	PTPN13	Ptpn13
DPP9	Dpp9	ZIC2	Zic2	CX3CL1	Cx3cl1	CREB3L2	Creb3l2			CARD9	Card9	RASSF8	Rassf8
DYNLRB2	Dynlrb2	ABCB6	Abcb6	CYP39A1	Cyp39a1	CREB5	Creb5			CD84	Cd84	RFTN1	Rftn1
EDN3	Edn3	ABHD3	Abhd3	DGKG	Dgkg	DDC	Ddc			CDH5	Cdh5	SHTN1	Shtn1
EFHD2	Efhd2	ACLY	Acly	DOK5	Dok5	DEPDC1B	Depdc1b			CDK2	Cdk2	SSPN	Sspn
EFTUD2	Eftud2	ACSL5	Acsl5	DUSP6	Dusp6	DOCK1	Dock1			CEBPD	Cebpd	TLL2	Tll2
EIF3C	Eif3c	ACTR1B	Actr1b	EFEMP1	Efemp1	DOCK10	Dock10			CEP128	Cep128	TM7SF3	Tm7sf3
ELK1	Elk1	ACTR3B	Actr3b	ELP5	Elp5	DOCK5	Dock5			COL1A1	Col1a1	TMPRSS5	Tmprss5
ELOVL5	Elovl5	ADCYAP1	Adcyap1	ENSA	Ensa	EBF3	Ebf3			COL1A2	Col1a2	TOB2	Tob2
ENTPD6	Entpd6	ADGRB2	Adgrb2	ETNPPL	Etnppl	ECM2	Ecm2			COL8A1	Col8a1	TRMT12	Trmt12
ESRRG	Esrrg	ADGRE1	Adgre1	ETS2	Ets2	EFNB3	Efnb3			CP	Cp	WASF2	Wasf2
ETFA	Etfa	AEBP1	Aebp1	ETV5	Etv5	EMILIN2	Emilin2			CRACR2B	Cracr2b	WIPF1	Wipf1
EXOC3	Exoc3	AFF1	Aff1	FAM131A	Fam131a	ENPP1	Enpp1			CTSS	Ctss	A2M	A2m
FAAH	Faah	ANKRD29	Ankrd29	FAM189A2	Fam189a2	ENPP6	Enpp6			CYP26A1	Cyp26a1	AASS	Aass
FARSB	Farsb	ANXA5	Anxa5	FBXW7	Fbxw7	EOMES	Eomes			DNMT1	Dnmt1	ABCG2	Abcg3
FBXO31	Fbxo31	AP2M1	Ap2m1	FCGR2B	Fcgr2b	EPS8L3	Eps8l3			DTD2	Dtd2	ABHD3	Abhd3
FIG4	Fig4	AP3B2	Ap3b2	FKBP5	Fkbp5	ERBB3	Erbb3			DYM	Dym	ABR	Abr
FLOT1	Flot1	APBA2	Apba2	FMO5	Fmo5	FAM107B	Fam107b			DYNLRB1	Dynlrb1	ACACB	Acacb
FUNDC1	Fundc1	AQP11	Aqp11	FOXO1	Foxo1	FGD3	Fgd3			EGR4	Egr4	ACLY	Acly
GALNT16	Galnt16	AQP4	Aqp4	GABARAPL1	Gabarapl1	FGFR2	Fgfr2			ELK1	Elk1	ACOT11	Acot11
GAS6	Gas6	ARFGAP1	Arfgap1	GALNT4	Galnt4	FILIP1L	Filip1l			EPN3	Epn3	ACTA1	Acta1
GJB2	Gjb2	ARHGEF5	Arhgef5	GBE1	Gbe1	FNBP1	Fnbp1			FAM189A1	Fam189a1	ACTL6B	Actl6b
GRIA1	Gria1	ARMCX2	Armcx2	GNG3	Gng3	FOLH1	Folh1			FBLIM1	Fblim1	ACTR1B	Actr1b
GRIN1	Grin1	ASB13	Asb13	GPC5	Gpc5	FOXN3	Foxn3			FBLN5	Fbln5	ADAMTS8	Adamts8
GRK6	Grk6	ASB6	Asb6	HADH	Hadh	GAB1	Gab1			FBXO31	Fbxo31	ADGRB2	Adgrb2
GRP	Grp	ATAD3A	Atad3a	HEPH	Heph	GALNT6	Galnt6			FKBP5	Fkbp5	ADGRL1	Adgrl1
GRPEL2	Grpel2	ATG16L1	Atg16l1	ITGAM	Itgam	GJB1	Gjb1			FOSL2	Fosl2	ADIPOR2	Adipor2
GTF3C1	Gtf3c1	ATOH8	Atoh8	ITGB2	Itgb2	GJC2	Gjc2			GAL3ST4	Gal3st4	ADORA2B	Adora2b
HS3ST2	Hs3st2	ATP1A1	Atp1a1	ITPKA	Itpka	GNA12	Gna12			GBP4	Gbp3	AFF1	Aff1
ISOC1	Isoc1	ATP6V0D1	Atp6v0d1	KCNF1	Kcnf1	GPR37	Gpr37			GBP4	Gbp7	AP2A2	Ap2a2
KIFC2	Kifc2	ATXN10	Atxn10	LGALS3	Lgals3	HEATR5A	Heatr5a			GNG4	Gng4	AP2M1	Ap2m1
KLHL18	Klhl18	AUH	Auh	LMAN2L	Lman2l	IKBIP	Ikbip			GRB2	Grb2	AP3D1	Ap3d1
LMTK3	Lmtk3	B2M	B2m	LMO4	Lmo4	IL12RB1	Il12rb1			GRM2	Grm2	APBA2	Apba2
LUM	Lum	BACE2	Bace2	LRRN3	Lrrn3	IL16	Il16			GTF2F1	Gtf2f1	APBB1	Apbb1
MAP1S	Map1s	BAG3	Bag3	LY86	Ly86	IL17RB	Il17rb			IGF1R	Igf1r	APRT	Aprt
MAPK8IP2	Mapk8ip2	BASP1	Basp1	MCM6	Mcm6	IL23A	Il23a			IGF2	Igf2	AQP1	Aqp1
MAPRE3	Mapre3	BAZ1A	Baz1a	MECOM	Mecom	IL33	Il33			IGFBP2	Igfbp2	AQP4	Aqp4
MCM3AP	Mcm3ap	BBOX1	Bbox1	MR1	Mr1	ISL1	Isl1			IL1R1	Il1r1	ARC	Arc
MED24	Med24	BEX2	Bex1	MTM1	Mtm1	ITGB1	Itgb1			IP6K1	Ip6k1	ARFIP2	Arfip2
MIB2	Mib2	BEX1	Bex1	NDRG3	Ndrg3	ITGB4	Itgb4			JUNB	Junb	ARG2	Arg2
MICAL2	Mical2	BEX2	Bex2	NEUROD6	Neurod6	KANK1	Kank1			KANK2	Kank2	ARHGEF7	Arhgef7
MNT	Mnt	BEX1	Bex2	NRGN	Nrgn	KCNK5	Kcnk5			KCNE4	Kcne4	ARL4D	Arl4d
MRPL39	Mrpl39	BRPF1	Brpf1	NRN1	Nrn1	KIF13B	Kif13b			LTA4H	Lta4h	ARMC6	Armc6
MSX1	Msx1	BST2	Bst2	OLFM1	Olfm1	KLHDC3	Klhdc3			MCM6	Mcm6	ARMCX2	Armcx2
NCBP1	Ncbp1	BTG2	Btg2	PAK6	Pak6	KLHL34	Klhl34			MED24	Med24	ARPC4	Arpc4
NEURL4	Neurl4	BYSL	Bysl	PDGFRL	Pdgfrl	LATS2	Lats2			MYH3	Myh3	ASB13	Asb13
NID2	Nid2	C1QB	C1qb	PEX5	Pex5	LIMA1	Lima1			NFIL3	Nfil3	ASNS	Asns
NISCH	Nisch	CACNB1	Cacnb1	PKNOX2	Pknox2	LPP	Lpp			NID1	Nid1	ASPN	Aspn
NONO	Nono	CACNG2	Cacng2	PLIN2	Plin2	MAGEL2	Magel2			NISCH	Nisch	ATG101	Atg101
NPTX1	Nptx1	CALR	Calr	PMPCA	Pmpca	MAP2K5	Map2k5			NNMT	Nnmt	ATG16L1	Atg16l1
NR1D2	Nr1d2	CALY	Caly	PON2	Pon2	MAP3K15	Map3k15			NOVA2	Nova2	ATP1A2	Atp1a2
NRXN2	Nrxn2	CAMK2N1	Camk2n1	PPARG	Pparg	MAP7	Map7			NPTX1	Nptx1	ATP6V0A1	Atp6v0a1
NUDCD3	Nudcd3	CAP1	Cap1	PROM1	Prom1	MBOAT1	Mboat1			PAXIP1	Paxip1	ATP6V0D1	Atp6v0d1
OGN	Ogn	CAP2	Cap2	PRSS23	Prss23	MBP	Mbp			PCYT1A	Pcyt1a	ATXN10	Atxn10
OLFM1	Olfm1	CASP8	Casp8	PSMD2	Psmd2	MCAM	Mcam			PDK4	Pdk4	B4GALNT1	B4galnt1
OTUB1	Otub1	CAV1	Cav1	PTPRR	Ptprr	MCM4	Mcm4			PHYHIP	Phyhip	BAG3	Bag3
PA2G4	Pa2g4	CCDC90B	Ccdc90b	PVALB	Pvalb	MFF	Mff			PLIN2	Plin2	BASP1	Basp1
PDIA6	Pdia6	CCNI	Ccni	R3HDM2	R3hdm2	MICALL1	Micall1			PPP1R3B	Ppp1r3b	BBOX1	Bbox1
PI4KB	Pi4kb	CD14	Cd14	RAB31	Rab31	MOB3B	Mob3b			PRDM8	Prdm8	BCAR3	Bcar3
PIP5K1C	Pip5k1c	CD163	Cd163	RHOBTB3	Rhobtb3	MOBP	Mobp			PROM1	Prom1	BDNF	Bdnf
PKMYT1	Pkmyt1	CD164	Cd164	RMND5B	Rmnd5b	MYBPH	Mybph			PRSS23	Prss23	BEX1	Bex1
PLS3	Pls3	CD34	Cd34	RNASE4	Rnase4	MYLK	Mylk			PTPRU	Ptpru	BEX1	Bex2
POR	Por	CD53	Cd53	RUNDC3A	Rundc3a	MYO10	Myo10			PYROXD2	Pyroxd2	BIRC3	Birc3
POU3F2	Pou3f2	CD74	Cd74	SDC4	Sdc4	MYO1D	Myo1d			RAB20	Rab20	BYSL	Bysl
PPP1R3F	Ppp1r3f	CDK2	Cdk2	SLC14A1	Slc14a1	MYRF	Myrf			RASAL3	Rasal3	C1QB	C1qb
PPP2R1A	Ppp2r1a	CEBPD	Cebpd	SLC1A4	Slc1a4	NAB1	Nab1			RASGRP3	Rasgrp3	C2CD2	C2cd2
PPP2R5B	Ppp2r5b	CELSR2	Celsr2	SLC25A1	Slc25a1	NDRG1	Ndrg1			RELL1	Rell1	CAB39L	Cab39l
PRCC	Prcc	CENPT	Cenpt	SLC25A20	Slc25a20	NFE2L3	Nfe2l3			RENBP	Renbp	CACNB1	Cacnb1
PRPF31	Prpf31	CERK	Cerk	SLC30A3	Slc30a3	NINJ2	Ninj2			RNF152	Rnf152	CACNB3	Cacnb3
PSRC1	Psrc1	CFL1	Cfl1	SOX9	Sox9	NOTCH1	Notch1			SATB2	Satb2	CACNG2	Cacng2
RAB26	Rab26	CHCHD4	Chchd4	SPON2	Spon2	OAS3	Oas3			SCN4B	Scn4b	CACNG3	Cacng3
RFX1	Rfx1	CHCHD6	Chchd6	SST	Sst	OLFML1	Olfml1			SEMA4F	Sema4f	CAPN2	Capn2
RGS14	Rgs14	CHGB	Chgb	STAB1	Stab1	OLIG3	Olig3			SIN3B	Sin3b	CCK	Cck
RNPS1	Rnps1	CHPT1	Chpt1	STK25	Stk25	OXSR1	Oxsr1			SLC13A4	Slc13a4	CCKBR	Cckbr
RRP12	Rrp12	CHRM1	Chrm1	STX1A	Stx1a	PACS2	Pacs2			SLC16A6	Slc16a6	CD38	Cd38
RUNDC3A	Rundc3a	CINP	Cinp	TIMP3	Timp3	PADI2	Padi2			SLC16A8	Slc16a8	CDC42EP4	Cdc42ep4
SCARA5	Scara5	CKB	Ckb	TREM2	Trem2	PARP4	Parp4			SLC38A7	Slc38a7	CDK1	Cdk1
SERPINE2	Serpine2	CLEC5A	Clec5a	TRMT2B	Trmt2b	PDE3A	Pde3a			SLC7A2	Slc7a2	CDK14	Cdk14
SF3A2	Sf3a2	CLN5	Cln5	TUBG2	Tubg2	PDE8A	Pde8a			SMTN	Smtn	CEBPD	Cebpd
SGSM1	Sgsm1	CNN3	Cnn3	UROS	Uros	PHACTR4	Phactr4			SNX5	Snx5	CELF3	Celf3
SIN3B	Sin3b	CNNM4	Cnnm4	USP4	Usp4	PHLDB1	Phldb1			SST	Sst	CENPT	Cenpt
SLC17A7	Slc17a7	COL8A1	Col8a1	VGF	Vgf	PLEKHA1	Plekha1			STMN4	Stmn4	CERK	Cerk
SLC43A3	Slc43a3	COLGALT1	Colgalt1	WDR13	Wdr13	PLEKHF1	Plekhf1			SWT1	Swt1	CFL1	Cfl1
SLC4A4	Slc4a4	COPS7A	Cops7a	TAC1	Tac1	PLEKHG1	Plekhg1			SYNM	Synm	CHPT1	Chpt1
SLCO1C1	Slco1c1	COX7A1	Cox7a1	ADGRG6	Adgrg6	PLEKHG3	Plekhg3			TCEA3	Tcea3	CHRD	Chrd
SMU1	Smu1	CP	Cp	BTN2A2	Btn2a2	PLEKHH1	Plekhh1			TGFBR3	Tgfbr3	CHST1	Chst1
SND1	Snd1	CPNE3	Cpne3	CDC25B	Cdc25b	PLIN3	Plin3			THBD	Thbd	CKB	Ckb
SPATA6	Spata6	CPT1A	Cpt1a	ENDOU	Endou	PLIN4	Plin4			TMC7	Tmc7	CLSTN1	Clstn1
SSBP3	Ssbp3	CPT1C	Cpt1c	FNDC4	Fndc4	PLLP	Pllp			TMEM106A	Tmem106a	CNN3	Cnn3
STK25	Stk25	CRHBP	Crhbp	LBH	Lbh	PLS1	Pls1			TNFRSF1A	Tnfrsf1a	COLQ	Colq
SUGP1	Sugp1	CSNK1D	Csnk1d	OPN3	Opn3	PPFIBP2	Ppfibp2			TNS1	Tns1	COPS7A	Cops7a
SVEP1	Svep1	CTSC	Ctsc	PAX6	Pax6	PPP1R14A	Ppp1r14a			TOP1MT	Top1mt	CORO1A	Coro1a
SYT7	Syt7	CTSS	Ctss			PRR5L	Prr5l			TPM2	Tpm2	CP	Cp
TFIP11	Tfip11	CXCL12	Cxcl12			PTPN13	Ptpn13			TSC22D1	Tsc22d1	CPNE3	Cpne3
THOP1	Thop1	CXCL16	Cxcl16			RBPMS	Rbpms			TSC22D3	Tsc22d3	CPT2	Cpt2
TMEM186	Tmem186	CYTH2	Cyth2			RCBTB1	Rcbtb1			TUFT1	Tuft1	CREB3	Creb3
TNIP1	Tnip1	DCTN1	Dctn1			RDX	Rdx			TXNIP	Txnip	CRHBP	Crhbp
TRAPPC12	Trappc12	DCTN2	Dctn2			RFTN1	Rftn1			VIM	Vim	CRMP1	Crmp1
TRIM28	Trim28	DCTN3	Dctn3			RNF122	Rnf122			WBP2	Wbp2	CRTAC1	Crtac1
TRO	Tro	DCTN6	Dctn6			S1PR5	S1pr5			ZFP36	Zfp36	CRYBG3	Crybg3
TSPYL2	Tspyl2	DDHD1	Ddhd1			SALL3	Sall3			ZFPM2	Zfpm2	CRYL1	Cryl1
UBE2I	Ube2i	DDHD2	Ddhd2			SEC14L5	Sec14l5			GPR6	Gpr6	CSNK1D	Csnk1d
UBE2Q1	Ube2q1	DDIT4L	Ddit4l			SEMA4D	Sema4d			PTPN7	Ptpn7	CTDP1	Ctdp1
UNC13B	Unc13b	DDX41	Ddx41			SEMA6D	Sema6d			AKAP12	Akap12	CTH	Cth
VPS4A	Vps4a	DGKG	Dgkg			SERINC5	Serinc5			AVPI1	Avpi1	CX3CL1	Cx3cl1
WBP2	Wbp2	DNAJC17	Dnajc17			SERPINE1	Serpine1			GPR4	Gpr4	CXCL12	Cxcl12
WDR12	Wdr12	DNM1	Dnm1			SGK2	Sgk2			INPP5A	Inpp5a	CYTH2	Cyth2
ZER1	Zer1	DPP6	Dpp6			SHTN1	Shtn1			LMCD1	Lmcd1	DAB2	Dab2
NT5E	Nt5e	DTD1	Dtd1			SLAIN1	Slain1			LTBP1	Ltbp1	DCTN1	Dctn1
PDE7B	Pde7b	DUSP5	Dusp5			SLC12A8	Slc12a8			MAOB	Maob	DCTN2	Dctn2
FZD10	Fzd10	DYNC1I1	Dync1i1			SLC18A2	Slc18a2			MTMR11	Mtmr11	DCTN3	Dctn3
GAS7	Gas7	DYNLRB1	Dynlrb1			SLC3A1	Slc3a1			OSBPL3	Osbpl3	DDHD2	Ddhd2
MGST3	Mgst3	DYRK3	Dyrk3			SLC44A1	Slc44a1			RCSD1	Rcsd1	DDX41	Ddx41
NME7	Nme7	EBNA1BP2	Ebna1bp2			SLITRK6	Slitrk6			SYNPO2	Synpo2	DEPDC5	Depdc5
RSRC1	Rsrc1	EDN3	Edn3			SMAP2	Smap2					DGKG	Dgkg
TRNP1	Trnp1	EFNB1	Efnb1			SOX10	Sox10					DNAJB5	Dnajb5
		EHMT2	Ehmt2			SSPN	Sspn					DNAJC11	Dnajc11
		EIF4A3	Eif4a3			STARD13	Stard13					DNM1	Dnm1
		EIF4ENIF1	Eif4enif1			STXBP3	Stxbp3					DNMT1	Dnmt1
		ELK1	Elk1			SYNE3	Syne3					DOK5	Dok5
		ELOVL5	Elovl5			TBC1D7	Tbc1d7					DPYSL4	Dpysl4
		ENTPD1	Entpd1			TJP2	Tjp2					DUSP5	Dusp5
		ENTPD6	Entpd6			TM7SF3	Tm7sf3					DUSP6	Dusp6
		ERG	Erg			TMCC3	Tmcc3					DYNC1LI1	Dync1li1
		EXOC3	Exoc3			TMEM123	Tmem123					DYNLT3	Dynlt3
		EXOSC10	Exosc10			TMEM125	Tmem125					EDN3	Edn3
		EXTL1	Extl1			TMEM42	Tmem42					EDNRB	Ednrb
		F11R	F11r			TMEM63A	Tmem63a					EFEMP1	Efemp1
		FAAH	Faah			TMEM98	Tmem98					EFHD2	Efhd2
		FABP3	Fabp3			TNFAIP6	Tnfaip6					EFNA3	Efna3
		FAM189A2	Fam189a2			TNNC1	Tnnc1					EGR4	Egr4
		FAM43A	Fam43a			TOB2	Tob2					EHMT2	Ehmt2
		FAM81A	Fam81a			TOR1AIP1	Tor1aip1					ELAC2	Elac2
		FAR2	Far2			TRIM36	Trim36					ELK1	Elk1
		FARSA	Farsa			TRIM56	Trim56					ELOVL5	Elovl5
		FARSB	Farsb			TRMT12	Trmt12					ELP5	Elp5
		FAS	Fas			TSPAN15	Tspan15					EMCN	Emcn
		FBLN5	Fbln5			TSPAN2	Tspan2					EML3	Eml3
		FBLN7	Fbln7			TTYH2	Ttyh2					ENSA	Ensa
		FBXO16	Fbxo16			UNC5B	Unc5b					ERCC3	Ercc3
		FBXO30	Fbxo30			USP39	Usp39					ESRRG	Esrrg
		FBXO32	Fbxo32			USP54	Usp54					ETNPPL	Etnppl
		FBXW7	Fbxw7			WIPF1	Wipf1					ETS1	Ets1
		FCER1G	Fcer1g			ZCCHC24	Zcchc24					ETS2	Ets2
		FEN1	Fen1			A2M	A2m					ETV1	Etv1
		FGR	Fgr			AACS	Aacs					ETV5	Etv5
		FKBP5	Fkbp5			AASS	Aass					EXOC3	Exoc3
		FOCAD	Focad			ABCA12	Abca12					EXPH5	Exph5
		FOXO1	Foxo1			ABCA4	Abca4					EXTL1	Extl1
		FUNDC1	Fundc1			ABCA5	Abca5					F3	F3
		FUS	Fus			ABCA9	Abca9					FABP3	Fabp3
		GABBR2	Gabbr2			ABCB6	Abcb6					FAM131A	Fam131a
		GABRA1	Gabra1			ABCC6	Abcc6					FAM189A2	Fam189a2
		GAP43	Gap43			ABCF2	Abcf2					FARSA	Farsa
		GARNL3	Garnl3			ABCG2	Abcg3					FBLN5	Fbln5
		GBA2	Gba2			ABHD12	Abhd12					FBXL2	Fbxl2
		GBP2	Gbp2			ABHD15	Abhd15					FBXW7	Fbxw7
		GINS3	Gins3			ABHD3	Abhd3					FHL2	Fhl2
		GLIPR1	Glipr1			ABHD5	Abhd5					FKBP5	Fkbp5
		GNA13	Gna13			ABI3	Abi3					FMO5	Fmo5
		GPATCH1	Gpatch1			ABR	Abr					FOCAD	Focad
		GPATCH3	Gpatch3			ACACB	Acacb					FOS	Fos
		GPLD1	Gpld1			ACAD8	Acad8					FOXO1	Foxo1
		GPS1	Gps1			ACADM	Acadm					FXYD3	Fxyd3
		GPX8	Gpx8			ACBD5	Acbd5					GABARAPL1	Gabarapl1
		HACL1	Hacl1			ACOT11	Acot11					GABBR2	Gabbr2
		HAVCR2	Havcr2			ACOT9	Acot9					GABRB1	Gabrb1
		HEBP2	Hebp2			ACOX2	Acox2					GDI1	Gdi1
		HELZ2	Helz2			ACSL5	Acsl5					GNA13	Gna13
		HENMT1	Henmt1			ACSM5	Acsm5					GNG3	Gng3
		HEY2	Hey2			ACTR1B	Actr1b					GPC5	Gpc5
		HSBP1	Hsbp1			ACTR8	Actr8					GPM6B	Gpm6b
		HSD3B7	Hsd3b7			ACY1	Acy1					GPR137B	Gpr137b
		HSPB1	Hspb1			ACYP2	Acyp2					GPS1	Gps1
		HSPB8	Hspb8			ADAMTS8	Adamts8					GRWD1	Grwd1
		HYLS1	Hyls1			ADAP2	Adap2					GSK3A	Gsk3a
		ICA1	Ica1			ADARB2	Adarb2					HADHB	Hadhb
		ICAM2	Icam2			ADCY4	Adcy4					HCN2	Hcn2
		ID3	Id3			ADGRE1	Adgre1					HEBP2	Hebp2
		IDO1	Ido1			ADGRE5	Adgre5					HEPH	Heph
		IFIH1	Ifih1			ADGRF5	Adgrf5					HS3ST2	Hs3st2
		IFT22	Ift22			ADIPOR2	Adipor2					HSBP1	Hsbp1
		IGFBP7	Igfbp7			ADORA2B	Adora2b					HSDL2	Hsdl2
		IK	Ik			ADRA1D	Adra1d					HSPB1	Hspb1
		IL10RA	Il10ra			AEBP1	Aebp1					HSPB8	Hspb8
		IL1R1	Il1r1			AFAP1L1	Afap1l1					HTRA2	Htra2
		ILF3	Ilf3			AFF1	Aff1					ICA1	Ica1
		IPCEF1	Ipcef1			AGA	Aga					IFT22	Ift22
		ISG20	Isg20			AGMAT	Agmat					IGF2	Igf2
		ITGAV	Itgav			AGMO	Agmo					IGFBP7	Igfbp7
		ITGB2	Itgb2			AGPAT2	Agpat2					IL10RA	Il10ra
		ITGB5	Itgb5			AGPAT5	Agpat5					IL1R1	Il1r1
		JAG1	Jag1			AJUBA	Ajuba					IL6ST	Il6st
		JAKMIP2	Jakmip2			AK3	Ak3					IMPA2	Impa2
		KATNB1	Katnb1			AKNA	Akna					ING2	Ing2
		KBTBD11	Kbtbd11			ALDH1A1	Aldh1a1					IP6K2	Ip6k2
		KCNAB3	Kcnab3			ALDH1A2	Aldh1a2					IRAK4	Irak4
		KCNE4	Kcne4			ALDH1A1	Aldh1a7					ISG15	Isg15
		KCNJ8	Kcnj8			ALDOA	Aldoa					ISLR	Islr
		KCNJ9	Kcnj9			ALDOA	Aldoart1					ITGA6	Itga6
		KCTD13	Kctd13			AMACR	Amacr					ITGAV	Itgav
		KLC1	Klc1			AMPH	Amph					ITIH2	Itih2
		KLHL22	Klhl22			ANGPTL2	Angptl2					ITM2A	Itm2a
		KLHL3	Klhl3			ANGPTL6	Angptl6					ITM2C	Itm2c
		LANCL1	Lancl1			ANKMY2	Ankmy2					ITPKA	Itpka
		LAPTM5	Laptm5			ANKRD29	Ankrd29					JUNB	Junb
		LARP6	Larp6			ANKRD40	Ankrd40					KATNB1	Katnb1
		LAT2	Lat2			ANKRD46	Ankrd46					KCNC3	Kcnc3
		LCMT1	Lcmt1			ANPEP	Anpep					KCNF1	Kcnf1
		LDLRAD3	Ldlrad3			ANTXR1	Antxr1					KCNJ8	Kcnj8
		LEO1	Leo1			ANTXR2	Antxr2					KCNJ9	Kcnj9
		LETMD1	Letmd1			ANXA11	Anxa11					KLF10	Klf10
		LGALS3	Lgals3			ANXA3	Anxa3					LAPTM4B	Laptm4b
		LGI3	Lgi3			ANXA5	Anxa5					LARP6	Larp6
		LHFPL2	Lhfpl2			AP1M1	Ap1m1					LBP	Lbp
		LIPG	Lipg			AP2A2	Ap2a2					LEF1	Lef1
		LMAN2L	Lman2l			AP2B1	Ap2b1					LGALS3	Lgals3
		LMO4	Lmo4			AP3D1	Ap3d1					LIMD1	Limd1
		LRFN3	Lrfn3			AP3M2	Ap3m2					LMO2	Lmo2
		LRRC73	Lrrc73			APBA2	Apba2					LMO4	Lmo4
		LRRN3	Lrrn3			APBB1IP	Apbb1ip					LOXL2	Loxl2
		LYN	Lyn			APPL2	Appl2					LRFN3	Lrfn3
		MANF	Manf			AQP1	Aqp1					LRFN4	Lrfn4
		MAP3K12	Map3k12			AQP11	Aqp11					LRIG1	Lrig1
		MAPK12	Mapk12			ARAP3	Arap3					LRP2BP	Lrp2bp
		MAPK8IP3	Mapk8ip3			ARF3	Arf3					LRRC59	Lrrc59
		MAPKAPK3	Mapkapk3			ARFGAP1	Arfgap1					LRRN3	Lrrn3
		MBLAC1	Mblac1			ARHGAP1	Arhgap1					LYN	Lyn
		MCM3AP	Mcm3ap			ARHGAP15	Arhgap15					LZTS1	Lzts1
		ME3	Me3			ARHGAP18	Arhgap18					MAFK	Mafk
		MECOM	Mecom			ARHGAP22	Arhgap22					MAP3K12	Map3k12
		MFN1	Mfn1			ARHGAP28	Arhgap28					MAPK8IP2	Mapk8ip2
		MGP	Mgp			ARHGAP33	Arhgap33					MAPK8IP3	Mapk8ip3
		MIB2	Mib2			ARHGAP9	Arhgap9					MAPKAPK3	Mapkapk3
		MLF2	Mlf2			ARHGEF5	Arhgef5					MATK	Matk
		MMP24	Mmp24			ARHGEF7	Arhgef7					MCM6	Mcm6
		MPP2	Mpp2			ARMCX2	Armcx2					MECOM	Mecom
		MSI2	Msi2			ARPC3	Arpc3					METAP1	Metap1
		MSN	Msn			ARPC5	Arpc5					MICAL2	Mical2
		MSX1	Msx1			ASB13	Asb13					MLF2	Mlf2
		MTMR7	Mtmr7			ASNS	Asns					MMP17	Mmp17
		N6AMT1	N6amt1			ASXL1	Asxl1					MMP24	Mmp24
		NACC2	Nacc2			ATG101	Atg101					MR1	Mr1
		NCALD	Ncald			ATG4B	Atg4b					MSN	Msn
		NDRG3	Ndrg3			ATP1A1	Atp1a1					MTM1	Mtm1
		NEFH	Nefh			ATP6V0D1	Atp6v0d1					MYO1B	Myo1b
		NELL2	Nell2			ATP6V1B2	Atp6v1b2					NAB2	Nab2
		NES	Nes			ATP6V1D	Atp6v1d					NACC2	Nacc2
		NEURL3	Neurl3			AUH	Auh					NDRG2	Ndrg2
		NEURL4	Neurl4			B3GNT9	B3gnt9					NDRG3	Ndrg3
		NEUROD6	Neurod6			B4GALT3	B4galt3					NEUROD6	Neurod6
		NFIA	Nfia			BACE2	Bace2					NFE2L2	Nfe2l2
		NFIL3	Nfil3			BAG3	Bag3					NFU1	Nfu1
		NFU1	Nfu1			BAIAP2L1	Baiap2l1					NISCH	Nisch
		NID1	Nid1			BASP1	Basp1					NIT1	Nit1
		NIPSNAP1	Nipsnap1			BAZ1A	Baz1a					NME1	Nme1
		NIT1	Nit1			BCAR3	Bcar3					NOC4L	Noc4l
		NLE1	Nle1			BCL3	Bcl3					NOTCH3	Notch3
		NMNAT2	Nmnat2			BCL6B	Bcl6b					NPAS3	Npas3
		NOC2L	Noc2l			BCS1L	Bcs1l					NPTXR	Nptxr
		NOC4L	Noc4l			BDNF	Bdnf					NQO1	Nqo1
		NOL6	Nol6			BECN1	Becn1					NR4A1	Nr4a1
		NOMO1	Nomo1			BEX2	Bex1					NR4A2	Nr4a2
		NQO1	Nqo1			BEX1	Bex1					NR4A3	Nr4a3
		NSF	Nsf			BEX2	Bex2					NRGN	Nrgn
		NUAK2	Nuak2			BEX1	Bex2					NRN1	Nrn1
		NUDT12	Nudt12			BGN	Bgn					NSG2	Nsg2
		NUP210	Nup210			BHLHE22	Bhlhe22					NSMF	Nsmf
		NXT2	Nxt2			BIRC3	Birc3					NT5DC2	Nt5dc2
		OCEL1	Ocel1			BLCAP	Blcap					NTSR2	Ntsr2
		OLFM1	Olfm1			BMF	Bmf					NXT2	Nxt2
		OSBPL10	Osbpl10			BMP3	Bmp3					OCEL1	Ocel1
		OTUB1	Otub1			BMP5	Bmp5					OLFM1	Olfm1
		PARP12	Parp12			BMX	Bmx					OTUB1	Otub1
		PBXIP1	Pbxip1			BNIP3L	Bnip3l					PAK2	Pak2
		PCOLCE2	Pcolce2			BRF2	Brf2					PAK6	Pak6
		PCSK1	Pcsk1			BST2	Bst2					PBXIP1	Pbxip1
		PCYOX1L	Pcyox1l			BTBD10	Btbd10					PCTP	Pctp
		PDGFRL	Pdgfrl			BTBD9	Btbd9					PDGFRL	Pdgfrl
		PDIA6	Pdia6			BTG2	Btg2					PDK4	Pdk4
		PDZD4	Pdzd4			BUB3	Bub3					PEX5	Pex5
		PES1	Pes1			BYSL	Bysl					PFKP	Pfkp
		PEX11B	Pex11b			C1QA	C1qa					PHKA1	Phka1
		PFKL	Pfkl			C1QB	C1qb					PIN1	Pin1
		PFKP	Pfkp			C2	C2					PIP5K1C	Pip5k1c
		PGAM5	Pgam5			C2CD2	C2cd2					PIR	Pir
		PICALM	Picalm			C3	C3					PITPNC1	Pitpnc1
		PICK1	Pick1			C3AR1	C3ar1					PKNOX2	Pknox2
		PIM1	Pim1			CAB39L	Cab39l					PLD3	Pld3
		PIN1	Pin1			CABLES2	Cables2					PLEKHF2	Plekhf2
		PLA1A	Pla1a			CACNA2D4	Cacna2d4					PLEKHS1	Plekhs1
		PLEK	Plek			CACNB3	Cacnb3					PLIN2	Plin2
		PLEKHS1	Plekhs1			CALM3	Calm3					PLTP	Pltp
		PLIN2	Plin2			CALR	Calr					PLXNA2	Plxna2
		PLSCR1	Plscr1			CALY	Caly					PMPCA	Pmpca
		PLSCR1	Plscr2			CAMK2A	Camk2a					POLR1C	Polr1c
		PLTP	Pltp			CAMK2N1	Camk2n1					PON2	Pon2
		PMEPA1	Pmepa1			CAMKMT	Camkmt					PON3	Pon3
		POMGNT2	Pomgnt2			CAMSAP1	Camsap1					POSTN	Postn
		POP7	Pop7			CAP1	Cap1					PPBP	Ppbp
		POU3F2	Pou3f2			CAP2	Cap2					PPM1G	Ppm1g
		PPARG	Pparg			CAPG	Capg					PPME1	Ppme1
		PPFIA3	Ppfia3			CAPN2	Capn2					PPP2R1A	Ppp2r1a
		PPME1	Ppme1			CAPZB	Capzb					PPP2R2B	Ppp2r2b
		PPP1R32	Ppp1r32			CARD9	Card9					PPP2R5B	Ppp2r5b
		PPP1R3F	Ppp1r3f			CASP8	Casp8					PPP3CC	Ppp3cc
		PPP2R1A	Ppp2r1a			CAT	Cat					PPP5C	Ppp5c
		PPP2R2B	Ppp2r2b			CAV1	Cav1					PQBP1	Pqbp1
		PPP2R5B	Ppp2r5b			CBR4	Cbr4					PRKAR1B	Prkar1b
		PQBP1	Pqbp1			CBY1	Cby1					PRMT1	Prmt1
		PRKAR1B	Prkar1b			CCDC102A	Ccdc102a					PROM1	Prom1
		PRNP	Prnp			CCNI	Ccni					PRPS1	Prps1
		PROS1	Pros1			CCR2	Ccr2					PRSS23	Prss23
		PRPF19	Prpf19			CCR5	Ccr5					PSMA4	Psma4
		PRPH	Prph			CCT4	Cct4					PSMB7	Psmb7
		PRPS1	Prps1			CCT5	Cct5					PSMD2	Psmd2
		PRRX1	Prrx1			CCT7	Cct7					PSMD7	Psmd7
		PRTG	Prtg			CD14	Cd14					PSRC1	Psrc1
		PRTN3	Prtn3			CD163	Cd163					PTGFR	Ptgfr
		PSMB8	Psmb8			CD164	Cd164					PTPRB	Ptprb
		PSMC4	Psmc4			CD276	Cd276					PTPRN	Ptprn
		PSMD2	Psmd2			CD2AP	Cd2ap					PTPRR	Ptprr
		PSMD7	Psmd7			CD300A	Cd300a					PVALB	Pvalb
		PSMG1	Psmg1			CD300LF	Cd300lf					R3HDM2	R3hdm2
		PTPN1	Ptpn1			CD300LG	Cd300lg					RAB20	Rab20
		PTPN2	Ptpn2			CD34	Cd34					RAB26	Rab26
		PTPRD	Ptprd			CD38	Cd38					RAB31	Rab31
		PTPRN	Ptprn			CD4	Cd4					RABIF	Rabif
		PTPRN2	Ptprn2			CD48	Cd48					RANGAP1	Rangap1
		PVALB	Pvalb			CD53	Cd53					RAP2B	Rap2b
		PWP2	Pwp2			CD74	Cd74					RARB	Rarb
		R3HDM2	R3hdm2			CD84	Cd84					RASSF4	Rassf4
		RAB20	Rab20			CD86	Cd86					RFK	Rfk
		RAB31	Rab31			CD9	Cd9					RFX4	Rfx4
		RAB37	Rab37			CDC37	Cdc37					RGL1	Rgl1
		RAD50	Rad50			CDC37L1	Cdc37l1					RGP1	Rgp1
		RANGAP1	Rangap1			CDC42EP1	Cdc42ep1					RHBDF2	Rhbdf2
		RASAL1	Rasal1			CDC42EP4	Cdc42ep4					RHOBTB1	Rhobtb1
		RBMS1	Rbms1			CDH5	Cdh5					RHOBTB3	Rhobtb3
		RBPMS2	Rbpms2			CDHR3	Cdhr3					RING1	Ring1
		RCC2	Rcc2			CDK14	Cdk14					RMND5B	Rmnd5b
		RFX4	Rfx4			CDK19	Cdk19					RNF19B	Rnf19b
		RGS19	Rgs19			CDKN2C	Cdkn2c					ROCK1	Rock1
		RHBDF2	Rhbdf2			CDR2	Cdr2					ROGDI	Rogdi
		RMND5B	Rmnd5b			CDR2L	Cdr2l					ROM1	Rom1
		RNASEK	Rnasek			CDV3	Cdv3					RPP25	Rpp25
		RNF157	Rnf157			CEBPD	Cebpd					RPS6KA2	Rps6ka2
		RNF19B	Rnf19b			CENPM	Cenpm					RRP1	Rrp1
		RNFT2	Rnft2			CENPV	Cenpv					RUNDC3A	Rundc3a
		ROGDI	Rogdi			CEP128	Cep128					RUNDC3B	Rundc3b
		RPN2	Rpn2			CERK	Cerk					S100B	S100b
		RPP40	Rpp40			CFL1	Cfl1					SAE1	Sae1
		RRP1	Rrp1			CFL2	Cfl2					SDC4	Sdc4
		RRP15	Rrp15			CGNL1	Cgnl1					SEC31B	Sec31b
		RRP9	Rrp9			CHCHD4	Chchd4					SERP1	Serp1
		RTN1	Rtn1			CHERP	Cherp					SERPINE2	Serpine2
		S100A11	S100a11			CHMP1A	Chmp1a					SERPING1	Serping1
		SAE1	Sae1			CHPT1	Chpt1					SF3B3	Sf3b3
		SCAF1	Scaf1			CHRD	Chrd					SH3GL1	Sh3gl1
		SERPINE2	Serpine2			CHST12	Chst12					SH3GLB1	Sh3glb1
		SERPING1	Serping1			CIDEB	Cideb					SLC13A3	Slc13a3
		SF3A1	Sf3a1			CKB	Ckb					SLC14A1	Slc14a1
		SH3GL2	Sh3gl2			CLDN2	Cldn2					SLC1A4	Slc1a4
		SH3GLB1	Sh3glb1			CLEC11A	Clec11a					SLC24A2	Slc24a2
		SHC1	Shc1			CLEC14A	Clec14a					SLC25A1	Slc25a1
		SIAH3	Siah3			CLEC5A	Clec5a					SLC25A14	Slc25a14
		SKIV2L	Skiv2l			CLEC7A	Clec7a					SLC25A20	Slc25a20
		SLC16A9	Slc16a9			CLIC5	Clic5					SLC25A22	Slc25a22
		SLC25A44	Slc25a44			CLIP1	Clip1					SLC30A3	Slc30a3
		SLC2A12	Slc2a12			CLIP2	Clip2					SLC39A8	Slc39a8
		SLC43A3	Slc43a3			CLSTN1	Clstn1					SLC4A4	Slc4a4
		SLC4A1AP	Slc4a1ap			CLTA	Clta					SLC6A11	Slc6a11
		SLC6A17	Slc6a17			CMAS	Cmas					SLC7A2	Slc7a2
		SLC7A2	Slc7a2			CMIP	Cmip					SLC7A8	Slc7a8
		SLIRP	Slirp			CMSS1	Cmss1					SLCO1C1	Slco1c1
		SMYD3	Smyd3			CNIH4	Cnih4					SOBP	Sobp
		SNAP23	Snap23			CNNM4	Cnnm4					SOD3	Sod3
		SNCG	Sncg			CNOT8	Cnot8					SOX9	Sox9
		SNRPA	Snrpa			CNPY3	Cnpy3					SP110	Sp110
		SNX18	Snx18			CNRIP1	Cnrip1					SPAG7	Spag7
		SOBP	Sobp			COG1	Cog1					SPON2	Spon2
		SOX9	Sox9			COG7	Cog7					SPTBN2	Sptbn2
		SP140	Sp100			COIL	Coil					SST	Sst
		SP110	Sp110			COL13A1	Col13a1					ST3GAL6	St3gal6
		SPAG7	Spag7			COL14A1	Col14a1					STK39	Stk39
		SPARC	Sparc			COL1A2	Col1a2					STRN4	Strn4
		SPATA7	Spata7			COL27A1	Col27a1					STX1A	Stx1a
		SPON2	Spon2			COL4A3	Col4a3					SUCLG2	Suclg2
		SPP1	Spp1			COL4A4	Col4a4					SUGP2	Sugp2
		SPRYD3	Spryd3			COL5A3	Col5a3					SV2B	Sv2b
		SQSTM1	Sqstm1			COL8A1	Col8a1					SVEP1	Svep1
		SRGN	Srgn			COPA	Copa					SYP	Syp
		SRP68	Srp68			COPS7A	Cops7a					SYT5	Syt5
		SRP72	Srp72			CORO1A	Coro1a					TAF7L	Taf7l
		SST	Sst			COX18	Cox18					TAGLN3	Tagln3
		STAB1	Stab1			COX6B2	Cox6b2					TASP1	Tasp1
		STIP1	Stip1			COX7A1	Cox7a1					TBC1D4	Tbc1d4
		STK25	Stk25			CP	Cp					TEP1	Tep1
		STK39	Stk39			CPNE2	Cpne2					TGFBR3	Tgfbr3
		SUGP1	Sugp1			CPNE3	Cpne3					THOP1	Thop1
		SUGP2	Sugp2			CPNE6	Cpne6					TIMP3	Timp3
		SUV39H1	Suv39h1			CPQ	Cpq					TLR2	Tlr2
		SVOP	Svop			CPT1A	Cpt1a					TM6SF1	Tm6sf1
		SYP	Syp			CPT1C	Cpt1c					TMED5	Tmed5
		TADA3	Tada3			CPT2	Cpt2					TMEM121	Tmem121
		TBRG1	Tbrg1			CRABP2	Crabp2					TMEM176A	Tmem176a
		TCEAL3	Tceal3			CRACR2B	Cracr2b					TMEM176B	Tmem176b
		TCEAL3	Tceal5			CRB3	Crb3					TNFRSF1A	Tnfrsf1a
		TCEAL3	Tceal6			CRCP	Crcp					TNFSF10	Tnfsf10
		TGFBI	Tgfbi			CRIP2	Crip2					TNFSF12	Tnfsf12
		TGFBR3	Tgfbr3			CRLF3	Crlf3					TNS2	Tns2
		THOC5	Thoc5			CRMP1	Crmp1					TOR1AIP2	Tor1aip2
		TICAM1	Ticam1			CRTAP	Crtap					TRAF3IP2	Traf3ip2
		TIMP2	Timp2			CRY2	Cry2					TRIM27	Trim27
		TLR2	Tlr2			CRYBG3	Crybg3					TRIM3	Trim3
		TM4SF1	Tm4sf1			CRYL1	Cryl1					TRPC3	Trpc3
		TMED9	Tmed9			CSF1R	Csf1r					TSC22D3	Tsc22d3
		TMEM121	Tmem121			CSF2RB	Csf2rb					TUBB2B	Tubb2b
		TMEM51	Tmem51			CSF3R	Csf3r					TUBG2	Tubg2
		TNFRSF1A	Tnfrsf1a			CSNK1D	Csnk1d					UMPS	Umps
		TNFRSF1B	Tnfrsf1b			CSNK2A2	Csnk2a2					UROS	Uros
		TOX2	Tox2			CSRNP2	Csrnp2					USP5	Usp5
		TPST2	Tpst2			CTDP1	Ctdp1					VGF	Vgf
		TRAF3IP2	Traf3ip2			CTDSP1	Ctdsp1					WDR13	Wdr13
		TRAPPC9	Trappc9			CTH	Cth					WDR18	Wdr18
		TRIM21	Trim21			CTNNAL1	Ctnnal1					WFS1	Wfs1
		TRIM3	Trim3			CTNNB1	Ctnnb1					WIF1	Wif1
		TSPO	Tspo			CTNNBIP1	Ctnnbip1					XRCC1	Xrcc1
		TSPYL5	Tspyl5			CTSC	Ctsc					YPEL1	Ypel1
		TTF2	Ttf2			CTSH	Ctsh					ZC3H13	Zc3h13
		TUBB2B	Tubb2b			CTSS	Ctss					ZFP36L1	Zfp36l1
		TUBG2	Tubg2			CTXN1	Ctxn1					GPR6	Gpr6
		TXNDC9	Txndc9			CWC22	Cwc22					PRKCH	Prkch
		UBA1	Uba1			CX3CL1	Cx3cl1					ACVRL1	Acvrl1
		UNC13A	Unc13a			CX3CR1	Cx3cr1					ALDH1A3	Aldh1a3
		UQCRC2	Uqcrc2			CXCL16	Cxcl16					FBXL7	Fbxl7
		UROS	Uros			CYP26A1	Cyp26a1					GLI3	Gli3
		USP11	Usp11			CYP27A1	Cyp27a1					GPR88	Gpr88
		USP20	Usp20			CYP39A1	Cyp39a1					INF2	Inf2
		USP5	Usp5			CYSLTR1	Cysltr1					NUP93	Nup93
		VAMP1	Vamp1			DAND5	Dand5					PENK	Penk
		VAMP2	Vamp2			DAP	Dap					TAC1	Tac1
		VAMP5	Vamp5			DAPK2	Dapk2					TBC1D8	Tbc1d8
		VAMP8	Vamp8			DARS2	Dars2					TTYH1	Ttyh1
		VAT1L	Vat1l			DBN1	Dbn1					ADARB1	Adarb1
		VGF	Vgf			DBNL	Dbnl					ADGRG6	Adgrg6
		VIM	Vim			DCAF6	Dcaf6					CAPN1	Capn1
		VPS4A	Vps4a			DCTN2	Dctn2					CDC25B	Cdc25b
		VPS51	Vps51			DCTN6	Dctn6					CITED1	Cited1
		VSNL1	Vsnl1			DDHD1	Ddhd1					DEPTOR	Deptor
		WDR1	Wdr1			DDX28	Ddx28					ENDOU	Endou
		WDR33	Wdr33			DDX41	Ddx41					FNDC4	Fndc4
		WNK1	Wnk1			DDX51	Ddx51					FOXG1	Foxg1
		XRCC1	Xrcc1			DDX54	Ddx54					GABRD	Gabrd
		YWHAB	Ywhab			DEDD	Dedd					IER2	Ier2
		ZBTB10	Zbtb10			DENND1B	Dennd1b					INPP5J	Inpp5j
		ZBTB9	Zbtb9			DENND2D	Dennd2d					KCNH2	Kcnh2
		ZFAT	Zfat			DEPDC5	Depdc5					LBH	Lbh
		ZFP36	Zfp36			DEPDC7	Depdc7					MAOB	Maob
		ZFP36L1	Zfp36l1			DGCR8	Dgcr8					MGST3	Mgst3
		ADCY1	Adcy1			DGKD	Dgkd					OPN3	Opn3
		GNG7	Gng7			DGKG	Dgkg					OSBPL3	Osbpl3
		OBSCN	Obscn			DKK3	Dkk3					PAX6	Pax6
		ALDH1A3	Aldh1a3			DLC1	Dlc1					PLCH1	Plch1
		AQP6	Aqp6			DLG3	Dlg3					RAMP3	Ramp3
		DLX6	Dlx6			DLG4	Dlg4					RGS6	Rgs6
		FST	Fst			DLGAP4	Dlgap4					SLC17A6	Slc17a6
		INF2	Inf2			DMRT2	Dmrt2					ZMAT4	Zmat4
		KLHL13	Klhl13			DMTN	Dmtn					ZYX	Zyx
		PDE7B	Pde7b			DMWD	Dmwd
		PDYN	Pdyn			DNAJB5	Dnajb5
		PENK	Penk			DNAJC11	Dnajc11
		SLC30A10	Slc30a10			DNAJC17	Dnajc17
		TAC1	Tac1			DNAJC30	Dnajc30
		CHRNA4	Chrna4			DNAJC7	Dnajc7
		TANC1	Tanc1			DNAL1	Dnal1
		ADORA1	Adora1			DNMT1	Dnmt1
		AKAP12	Akap12			DOCK8	Dock8
		ANGPT2	Angpt2			DOK5	Dok5
		BTN2A2	Btn2a2			DPH5	Dph5
		CCDC136	Ccdc136			DPYSL4	Dpysl4
		CKS2	Cks2			DRAM2	Dram2
		CREG1	Creg1			DROSHA	Drosha
		EGFLAM	Egflam			DTL	Dtl
		FNDC4	Fndc4			DTWD1	Dtwd1
		FRMPD1	Frmpd1			DUSP10	Dusp10
		GABRD	Gabrd			DUSP16	Dusp16
		GAS7	Gas7			DUSP5	Dusp5
		GJC1	Gjc1			DUSP6	Dusp6
		GLDC	Gldc			DYM	Dym
		GPR4	Gpr4			DYNLRB1	Dynlrb1
		LAMA5	Lama5			DYNLT3	Dynlt3
		MAOB	Maob			DYRK3	Dyrk3
		MYC	Myc			ECHDC1	Echdc1
		PANX2	Panx2			EDN3	Edn3
		PREP	Prep			EFCAB14	Efcab14
		RGS2	Rgs2			EFEMP1	Efemp1
		SNX31	Snx31			EFEMP2	Efemp2
		STAT4	Stat4			EFNB1	Efnb1
						EFTUD2	Eftud2
						EHD3	Ehd3
						EIF2AK2	Eif2ak2
						EIF2D	Eif2d
						EIF3G	Eif3g
						EIF4B	Eif4b
						EIF4G1	Eif4g1
						EIF4G3	Eif4g3
						EIF4H	Eif4h
						ELF4	Elf4
						ELOVL5	Elovl5
						ELP2	Elp2
						ELP3	Elp3
						EMC10	Emc10
						EMCN	Emcn
						EMD	Emd
						EMILIN1	Emilin1
						EML3	Eml3
						ENDOD1	Endod1
						ENDOV	Endov
						ENHO	Enho
						ENPP2	Enpp2
						ENSA	Ensa
						ENTPD1	Entpd1
						ENTPD6	Entpd6
						EPHA2	Epha2
						EPN3	Epn3
						ERCC3	Ercc3
						ERI3	Eri3
						ERP27	Erp27
						ETFA	Etfa
						ETS1	Ets1
						ETS2	Ets2
						ETV5	Etv5
						EXOC3	Exoc3
						EXOC6	Exoc6
						EXPH5	Exph5
						F3	F3
						F5	F5
						FAAH	Faah
						FABP3	Fabp3
						FAM110B	Fam110b
						FAM136A	Fam136a
						FAM163A	Fam163a
						FAM171A1	Fam171a1
						FAM193A	Fam193a
						FAM53C	Fam53c
						FAM81A	Fam81a
						FAR2	Far2
						FBLIM1	Fblim1
						FBLN7	Fbln7
						FBXL2	Fbxl2
						FBXO16	Fbxo16
						FBXO25	Fbxo25
						FBXO30	Fbxo30
						FBXO31	Fbxo31
						FBXO34	Fbxo34
						FBXO41	Fbxo41
						FBXW10	Fbxw10
						FBXW7	Fbxw7
						FCER1G	Fcer1g
						FCGR2B	Fcgr2b
						FCGRT	Fcgrt
						FEN1	Fen1
						FEZ1	Fez1
						FEZ2	Fez2
						FGD2	Fgd2
						FGFR3	Fgfr3
						FGR	Fgr
						FHL2	Fhl2
						FICD	Ficd
						FIG4	Fig4
						FKBP5	Fkbp5
						FLI1	Fli1
						FLT3	Flt3
						FMO5	Fmo5
						FNTA	Fnta
						FOLR1	Folr1
						FOS	Fos
						FOXC1	Foxc1
						FOXF1	Foxf1
						FOXJ1	Foxj1
						FOXP1	Foxp1
						FOXP4	Foxp4
						FOXQ1	Foxq1
						FRAT2	Frat2
						FRMD4B	Frmd4b
						FXYD3	Fxyd3
						FYN	Fyn
						FZD7	Fzd7
						FZR1	Fzr1
						GABBR2	Gabbr2
						GAK	Gak
						GAL3ST4	Gal3st4
						GALM	Galm
						GARNL3	Garnl3
						GART	Gart
						GAS6	Gas6
						GATA2	Gata2
						GBA2	Gba2
						GBP2	Gbp2
						GBP4	Gbp3
						GBP5	Gbp5
						GBP4	Gbp7
						GCA	Gca
						GCGR	Gcgr
						GCLM	Gclm
						GCNT1	Gcnt1
						GDA	Gda
						GFPT2	Gfpt2
						GGA2	Gga2
						GGT5	Ggt5
						GIMAP6	Gimap6
						GJB2	Gjb2
						GLB1L2	Glb1l2
						GLIPR1	Glipr1
						GM2A	Gm2a
						GNA11	Gna11
						GNG11	Gng11
						GNG4	Gng4
						GNL2	Gnl2
						GOLIM4	Golim4
						GOLT1A	Golt1a
						GORASP2	Gorasp2
						GPATCH1	Gpatch1
						GPATCH3	Gpatch3
						GPD1L	Gpd1l
						GPLD1	Gpld1
						GPM6B	Gpm6b
						GPR137B	Gpr137b
						GPR174	Gpr174
						GPR19	Gpr19
						GPR34	Gpr34
						GPRC5C	Gprc5c
						GPX8	Gpx8
						GRAP	Grap
						GRB2	Grb2
						GREM1	Grem1
						GRK6	Grk6
						GRPEL2	Grpel2
						GRTP1	Grtp1
						GRWD1	Grwd1
						GSK3A	Gsk3a
						GSPT2	Gspt2
						GSTO1	Gsto1
						HADH	Hadh
						HADHB	Hadhb
						HAVCR2	Havcr2
						HEATR1	Heatr1
						HELZ2	Helz2
						HEPH	Heph
						HEY2	Hey2
						HIRIP3	Hirip3
						HK1	Hk1
						HKDC1	Hkdc1
						HMG20A	Hmg20a
						HNRNPA2B1	Hnrnpa2b1
						HOOK1	Hook1
						HP1BP3	Hp1bp3
						HPCAL1	Hpcal1
						HPGD	Hpgd
						HPGDS	Hpgds
						HS3ST2	Hs3st2
						HSBP1	Hsbp1
						HSBP1L1	Hsbp1l1
						HSD17B14	Hsd17b14
						HSDL2	Hsdl2
						HSP90AB1	Hsp90ab1
						HSPA4	Hspa4
						HSPB8	Hspb8
						HSPG2	Hspg2
						HSPH1	Hsph1
						HTR3A	Htr3a
						HVCN1	Hvcn1
						HYLS1	Hyls1
						HYOU1	Hyou1
						ICA1	Ica1
						ICAM2	Icam2
						ID1	Id1
						ID3	Id3
						IDO1	Ido1
						IFI44	Ifi44
						IFIH1	Ifih1
						IFIT3	Ifit3
						IFIT3	Ifit3b
						IFT172	Ift172
						IFT22	Ift22
						IFT88	Ift88
						IGF1R	Igf1r
						IGFBP2	Igfbp2
						IGFBP7	Igfbp7
						IGHMBP2	Ighmbp2
						IGSF6	Igsf6
						IGSF8	Igsf8
						IKZF1	Ikzf1
						IL10RA	Il10ra
						IL10RB	Il10rb
						IL15	Il15
						IL1A	Il1a
						IL1R1	Il1r1
						IL34	Il34
						IL6ST	Il6st
						ILF2	Ilf2
						ILF3	Ilf3
						ILVBL	Ilvbl
						IMPA2	Impa2
						IMPDH2	Impdh2
						ING1	Ing1
						INMT	Inmt
						INTS3	Ints3
						IP6K2	Ip6k2
						IPCEF1	Ipcef1
						IPO5	Ipo5
						IQCC	Iqcc
						IQCF5	Iqcf5
						IQSEC2	Iqsec2
						IRF4	Irf4
						IRF5	Irf5
						ISG15	Isg15
						ISG20	Isg20
						ISLR	Islr
						ISLR2	Islr2
						ISOC1	Isoc1
						ITGA1	Itga1
						ITGA6	Itga6
						ITGAM	Itgam
						ITGAV	Itgav
						ITGB2	Itgb2
						ITGB5	Itgb5
						ITGB6	Itgb6
						ITGB7	Itgb7
						ITM2A	Itm2a
						ITM2C	Itm2c
						ITPA	Itpa
						ITPKA	Itpka
						JAG1	Jag1
						JAZF1	Jazf1
						JUNB	Junb
						KANK2	Kank2
						KANK4	Kank4
						KANSL1L	Kansl1l
						KAT2A	Kat2a
						KBTBD11	Kbtbd11
						KCNE2	Kcne2
						KCNG1	Kcng1
						KCNJ8	Kcnj8
						KCNK6	Kcnk6
						KCNS1	Kcns1
						KCTD13	Kctd13
						KCTD9	Kctd9
						KDELR3	Kdelr3
						KIF1C	Kif1c
						KIF3C	Kif3c
						KIF5B	Kif5b
						KIFC2	Kifc2
						KISS1R	Kiss1r
						KLC1	Klc1
						KLF2	Klf2
						KLHL22	Klhl22
						KLHL26	Klhl26
						KLHL3	Klhl3
						KPNA2	Kpna2
						KRCC1	Krcc1
						KRT18	Krt18
						KRT73	Krt73
						L1CAM	L1cam
						L3HYPDH	L3hypdh
						L3MBTL2	L3mbtl2
						LANCL2	Lancl2
						LAP3	Lap3
						LAPTM4B	Laptm4b
						LAPTM5	Laptm5
						LASP1	Lasp1
						LAT2	Lat2
						LAYN	Layn
						LBP	Lbp
						LCAT	Lcat
						LCK	Lck
						LCMT1	Lcmt1
						LDLRAD3	Ldlrad3
						LDLRAP1	Ldlrap1
						LEF1	Lef1
						LEFTY2	Lefty2
						LEO1	Leo1
						LEPR	Lepr
						LETM1	Letm1
						LETMD1	Letmd1
						LGALS3	Lgals3
						LGMN	Lgmn
						LIN7A	Lin7a
						LINGO1	Lingo1
						LIPA	Lipa
						LIPG	Lipg
						LMAN2L	Lman2l
						LMO4	Lmo4
						LMTK3	Lmtk3
						LNX1	Lnx1
						LOXL1	Loxl1
						LOXL4	Loxl4
						LPCAT2	Lpcat2
						LRP5	Lrp5
						LRRC47	Lrrc47
						LRRC75B	Lrrc75b
						LRRC8A	Lrrc8a
						LRRN3	Lrrn3
						LSM11	Lsm11
						LSM14B	Lsm14b
						LSR	Lsr
						LTA4H	Lta4h
						LUM	Lum
						LY86	Ly86
						LYN	Lyn
						LZTR1	Lztr1
						LZTS1	Lzts1
						MAGED1	Maged1
						MAMLD1	Mamld1
						MANEA	Manea
						MANF	Manf
						MAP1S	Map1s
						MAP2K1	Map2k1
						MAP3K5	Map3k5
						MAP4K1	Map4k1
						MAP6	Map6
						MAPK11	Mapk11
						MAPK14	Mapk14
						MAPK7	Mapk7
						MAPRE3	Mapre3
						MATK	Matk
						MCFD2	Mcfd2
						MCM3AP	Mcm3ap
						MDFIC	Mdfic
						ME3	Me3
						MEAF6	Meaf6
						MECOM	Mecom
						MED16	Med16
						MED17	Med17
						MED24	Med24
						MED25	Med25
						MED29	Med29
						MEGF10	Megf10
						MESP1	Mesp1
						METAP1	Metap1
						MFN2	Mfn2
						MGP	Mgp
						MGST1	Mgst1
						MIB2	Mib2
						MIER2	Mier2
						MINPP1	Minpp1
						MKRN3	Mkrn3
						MLX	Mlx
						MMAB	Mmab
						MME	Mme
						MMEL1	Mmel1
						MMP15	Mmp15
						MNT	Mnt
						MORF4L2	Morf4l2
						MPEG1	Mpeg1
						MPP7	Mpp7
						MR1	Mr1
						MRC2	Mrc2
						MRPL38	Mrpl38
						MRPS11	Mrps11
						MRPS5	Mrps5
						MRRF	Mrrf
						MS4A7	Ms4a7
						MSI2	Msi2
						MSN	Msn
						MSRB3	Msrb3
						MSX1	Msx1
						MTFMT	Mtfmt
						MTHFSD	Mthfsd
						MTM1	Mtm1
						MTMR3	Mtmr3
						MTMR7	Mtmr7
						MXD3	Mxd3
						MXRA8	Mxra8
						MYADM	Myadm
						MYBPC3	Mybpc3
						MYCBP	Mycbp
						MYH14	Myh14
						MYH3	Myh3
						MYL1	Myl1
						MYL4	Myl4
						MYOM2	Myom2
						NAA35	Naa35
						NAB2	Nab2
						NABP2	Nabp2
						NADK	Nadk
						NAPB	Napb
						NAT14	Nat14
						NCALD	Ncald
						NCBP1	Ncbp1
						NCDN	Ncdn
						NCKAP1L	Nckap1l
						NCOA3	Ncoa3
						NCOA5	Ncoa5
						NDRG2	Ndrg2
						NDRG3	Ndrg3
						NEFH	Nefh
						NELFA	Nelfa
						NELFCD	Nelfcd
						NES	Nes
						NEURL3	Neurl3
						NEXN	Nexn
						NFATC1	Nfatc1
						NFE2L2	Nfe2l2
						NID1	Nid1
						NID2	Nid2
						NIPSNAP1	Nipsnap1
						NIT1	Nit1
						NLGN2	Nlgn2
						NLRP12	Nlrp12
						NLRX1	Nlrx1
						NMD3	Nmd3
						NME1	Nme1
						NMT1	Nmt1
						NNMT	Nnmt
						NOL6	Nol6
						NOLC1	Nolc1
						NOMO1	Nomo1
						NONO	Nono
						NOP10	Nop10
						NOP2	Nop2
						NOP56	Nop56
						NOP58	Nop58
						NOTCH3	Notch3
						NPAS2	Npas2
						NPTX1	Nptx1
						NQO1	Nqo1
						NQO2	Nqo2
						NR1H3	Nr1h3
						NR4A2	Nr4a2
						NRCAM	Nrcam
						NSFL1C	Nsfl1c
						NSMF	Nsmf
						NT5DC2	Nt5dc2
						NUAK2	Nuak2
						NUB1	Nub1
						NUCB2	Nucb2
						NUDCD3	Nudcd3
						NUDT12	Nudt12
						NUDT4	Nudt4
						NUP210	Nup210
						NUP62	Nup62
						NWD2	Nwd2
						NXT2	Nxt2
						OCEL1	Ocel1
						OCLN	Ocln
						ODF2	Odf2
						OGN	Ogn
						OLFM1	Olfm1
						OPCML	Opcml
						OSBPL10	Osbpl10
						OSM	Osm
						OTOP2	Otop2
						OTUB1	Otub1
						OTUD7A	Otud7a
						OVOL2	Ovol2
						P2RX4	P2rx4
						P2RY12	P2ry12
						P2RY6	P2ry6
						PACS1	Pacs1
						PAF1	Paf1
						PAK2	Pak2
						PAPSS1	Papss1
						PARP10	Parp10
						PARP14	Parp14
						PARP3	Parp3
						PAXIP1	Paxip1
						PBX4	Pbx4
						PCBP1	Pcbp1
						PCBP3	Pcbp3
						PCOLCE2	Pcolce2
						PCSK1	Pcsk1
						PCTP	Pctp
						PDCD2L	Pdcd2l
						PDCL3	Pdcl3
						PDE1A	Pde1a
						PDE1C	Pde1c
						PDE9A	Pde9a
						PDGFRL	Pdgfrl
						PDIA6	Pdia6
						PDK4	Pdk4
						PDZD4	Pdzd4
						PEX10	Pex10
						PEX11B	Pex11b
						PEX5	Pex5
						PFKL	Pfkl
						PFKP	Pfkp
						PGAM1	Pgam1
						PGBD5	Pgbd5
						PGM2L1	Pgm2l1
						PGM3	Pgm3
						PGRMC1	Pgrmc1
						PHKA1	Phka1
						PHLDB2	Phldb2
						PHRF1	Phrf1
						PHYH	Phyh
						PI4KA	Pi4ka
						PI4KB	Pi4kb
						PICALM	Picalm
						PIK3R2	Pik3r2
						PIM1	Pim1
						PITPNC1	Pitpnc1
						PJA1	Pja1
						PKNOX2	Pknox2
						PKP3	Pkp3
						PLA1A	Pla1a
						PLA2G7	Pla2g7
						PLD3	Pld3
						PLEK	Plek
						PLEKHS1	Plekhs1
						PLIN2	Plin2
						PLK2	Plk2
						PLS3	Pls3
						PLSCR1	Plscr1
						PLSCR1	Plscr2
						PLXNA2	Plxna2
						PMEPA1	Pmepa1
						PMP22	Pmp22
						PMPCA	Pmpca
						PNMA1	Pnma1
						PNMA2	Pnma2
						PODXL	Podxl
						POGK	Pogk
						POLDIP3	Poldip3
						PON3	Pon3
						POP7	Pop7
						POR	Por
						POSTN	Postn
						POU2F3	Pou2f3
						PPARG	Pparg
						PPBP	Ppbp
						PPFIA3	Ppfia3
						PPME1	Ppme1
						PPP1R13B	Ppp1r13b
						PPP1R3B	Ppp1r3b
						PPP1R3F	Ppp1r3f
						PPP1R8	Ppp1r8
						PPP1R9B	Ppp1r9b
						PPP2R1A	Ppp2r1a
						PPP2R5B	Ppp2r5b
						PPP3CC	Ppp3cc
						PQBP1	Pqbp1
						PRDM8	Prdm8
						PRKD2	Prkd2
						PRMT1	Prmt1
						PRMT6	Prmt6
						PRNP	Prnp
						PROM1	Prom1
						PROS1	Pros1
						PROSER2	Proser2
						PRPS1	Prps1
						PRRX1	Prrx1
						PRSS12	Prss12
						PRSS22	Prss22
						PSMA1	Psma1
						PSMA4	Psma4
						PSMB9	Psmb9
						PSMC2	Psmc2
						PSMD6	Psmd6
						PSRC1	Psrc1
						PTBP3	Ptbp3
						PTER	Pter
						PTGFR	Ptgfr
						PTGR2	Ptgr2
						PTHLH	Pthlh
						PTPN1	Ptpn1
						PTPN2	Ptpn2
						PTPN3	Ptpn3
						PTPRA	Ptpra
						PTPRB	Ptprb
						PTPRC	Ptprc
						PTPRD	Ptprd
						PTPRO	Ptpro
						PTPRR	Ptprr
						PTRH2	Ptrh2
						PVALB	Pvalb
						PYGO2	Pygo2
						PYURF	Pyurf
						QPCTL	Qpctl
						R3HDM2	R3hdm2
						R3HDM4	R3hdm4
						RAB11B	Rab11b
						RAB11FIP1	Rab11fip1
						RAB20	Rab20
						RAB31	Rab31
						RAB33A	Rab33a
						RAB36	Rab36
						RAB5C	Rab5c
						RABIF	Rabif
						RAD50	Rad50
						RANGAP1	Rangap1
						RAP2A	Rap2a
						RAPGEFL1	Rapgefl1
						RARB	Rarb
						RARRES2	Rarres2
						RASAL1	Rasal1
						RASAL3	Rasal3
						RASGRP3	Rasgrp3
						RASSF2	Rassf2
						RASSF4	Rassf4
						RASSF9	Rassf9
						RBFOX2	Rbfox2
						RBM10	Rbm10
						RBM42	Rbm42
						RBM45	Rbm45
						RBMS1	Rbms1
						RBMS3	Rbms3
						RBPJ	Rbpj
						RBPMS2	Rbpms2
						RCC2	Rcc2
						REEP4	Reep4
						REM1	Rem1
						REXO4	Rexo4
						RFK	Rfk
						RGL1	Rgl1
						RGMA	Rgma
						RGP1	Rgp1
						RGS19	Rgs19
						RGS3	Rgs3
						RGS7BP	Rgs7bp
						RHBDF2	Rhbdf2
						RHD	Rhd
						RHOBTB3	Rhobtb3
						RHOD	Rhod
						RHOQ	Rhoq
						RIMKLA	Rimkla
						RIN2	Rin2
						RMND5B	Rmnd5b
						RNASE1	Rnase1
						RNASE4	Rnase4
						RNASEK	Rnasek
						RNF10	Rnf10
						RNF112	Rnf112
						RNF128	Rnf128
						RNF149	Rnf149
						RNF152	Rnf152
						RNF157	Rnf157
						RNF19B	Rnf19b
						RNF41	Rnf41
						ROBO4	Robo4
						ROCK1	Rock1
						ROGDI	Rogdi
						RPAIN	Rpain
						RPN2	Rpn2
						RPP25	Rpp25
						RPS6KA1	Rps6ka1
						RPS6KA2	Rps6ka2
						RPS6KC1	Rps6kc1
						RRP12	Rrp12
						RSBN1L	Rsbn1l
						RSPO2	Rspo2
						RTCB	Rtcb
						RTN1	Rtn1
						RTN4R	Rtn4r
						RUFY1	Rufy1
						RUNDC3B	Rundc3b
						RUVBL1	Ruvbl1
						S100A11	S100a11
						SAAL1	Saal1
						SACM1L	Sacm1l
						SAE1	Sae1
						SAG	Sag
						SAMSN1	Samsn1
						SATB2	Satb2
						SCARF1	Scarf1
						SCRN2	Scrn2
						SCUBE1	Scube1
						SDC4	Sdc4
						SDE2	Sde2
						SDSL	Sdsl
						SEC22C	Sec22c
						SELPLG	Selplg
						SEMA3B	Sema3b
						SEMA4F	Sema4f
						SEPHS2	Sephs2
						SERP1	Serp1
						SERPINE2	Serpine2
						SERPINF1	Serpinf1
						SERPING1	Serping1
						SEZ6L	Sez6l
						SF3A1	Sf3a1
						SF3A2	Sf3a2
						SFXN5	Sfxn5
						SGMS2	Sgms2
						SGPP2	Sgpp2
						SH3D19	Sh3d19
						SH3GL2	Sh3gl2
						SH3GLB1	Sh3glb1
						SH3RF3	Sh3rf3
						SH3YL1	Sh3yl1
						SHC1	Shc1
						SHE	She
						SHH	Shh
						SIDT1	Sidt1
						SIRPA	Sirpa
						SKIV2L	Skiv2l
						SLAMF1	Slamf1
						SLAMF8	Slamf8
						SLC12A4	Slc12a4
						SLC14A1	Slc14a1
						SLC16A4	Slc16a4
						SLC16A6	Slc16a6
						SLC16A9	Slc16a9
						SLC17A8	Slc17a8
						SLC18A1	Slc18a1
						SLC19A3	Slc19a3
						SLC1A4	Slc1a4
						SLC22A23	Slc22a23
						SLC25A20	Slc25a20
						SLC25A22	Slc25a22
						SLC25A42	Slc25a42
						SLC26A4	Slc26a4
						SLC2A1	Slc2a1
						SLC30A3	Slc30a3
						SLC35G1	Slc35g1
						SLC38A2	Slc38a2
						SLC38A4	Slc38a4
						SLC39A4	Slc39a4
						SLC39A8	Slc39a8
						SLC40A1	Slc40a1
						SLC4A4	Slc4a4
						SLC5A7	Slc5a7
						SLC6A11	Slc6a11
						SLC6A4	Slc6a4
						SLC6A7	Slc6a7
						SLC6A8	Slc6a8
						SLC6A9	Slc6a9
						SLC7A2	Slc7a2
						SLC7A7	Slc7a7
						SLC7A8	Slc7a8
						SLCO1C1	Slco1c1
						SLFN5	Slfn5
						SMAD6	Smad6
						SMAD7	Smad7
						SMAGP	Smagp
						SMO	Smo
						SMPDL3A	Smpdl3a
						SMU1	Smu1
						SMYD3	Smyd3
						SNAPC3	Snapc3
						SNAPIN	Snapin
						SNCA	Snca
						SNCG	Sncg
						SND1	Snd1
						SNRPA	Snrpa
						SNRPC	Snrpc
						SNRPD3	Snrpd3
						SNX24	Snx24
						SNX5	Snx5
						SOBP	Sobp
						SOD3	Sod3
						SORBS3	Sorbs3
						SOX17	Sox17
						SOX7	Sox7
						SP140	Sp100
						SP110	Sp110
						SPAG7	Spag7
						SPARC	Sparc
						SPATA18	Spata18
						SPHK1	Sphk1
						SPON2	Spon2
						SPP1	Spp1
						SPRYD3	Spryd3
						SQSTM1	Sqstm1
						SRF	Srf
						SRGN	Srgn
						SRP68	Srp68
						SRP72	Srp72
						SS18	Ss18
						SSBP3	Ssbp3
						SSU72	Ssu72
						ST14	St14
						ST3GAL2	St3gal2
						ST3GAL4	St3gal4
						ST6GALNAC2	St6galnac2
						ST6GALNAC5	St6galnac5
						STAB1	Stab1
						STARD7	Stard7
						STAT5A	Stat5a
						STEAP1	Steap1
						STEAP2	Steap2
						STEAP3	Steap3
						STEAP4	Steap4
						STIP1	Stip1
						STK11IP	Stk11ip
						STK25	Stk25
						STK39	Stk39
						STX1A	Stx1a
						STX3	Stx3
						SUGP1	Sugp1
						SVEP1	Svep1
						SYDE1	Syde1
						SYDE2	Syde2
						SYN1	Syn1
						SYNGR2	Syngr2
						SYT17	Syt17
						SYT7	Syt7
						SYTL2	Sytl2
						TACC2	Tacc2
						TAF6	Taf6
						TAGLN3	Tagln3
						TALDO1	Taldo1
						TANK	Tank
						TAOK2	Taok2
						TASP1	Tasp1
						TBC1D12	Tbc1d12
						TBC1D4	Tbc1d4
						TBXAS1	Tbxas1
						TC2N	Tc2n
						TCEA3	Tcea3
						TCEAL3	Tceal3
						TCEAL3	Tceal5
						TCEAL3	Tceal6
						TCF7L2	Tcf7l2
						TDRD3	Tdrd3
						TEC	Tec
						TEK	Tek
						TEP1	Tep1
						TERF2IP	Terf2ip
						TESK2	Tesk2
						TFDP2	Tfdp2
						TGFBI	Tgfbi
						TGFBR2	Tgfbr2
						TGM3	Tgm3
						THBD	Thbd
						THG1L	Thg1l
						THNSL2	Thnsl2
						THOP1	Thop1
						THRA	Thra
						THSD4	Thsd4
						THYN1	Thyn1
						TICAM1	Ticam1
						TIE1	Tie1
						TIGD5	Tigd5
						TIMP2	Timp2
						TIMP3	Timp3
						TJP3	Tjp3
						TLR2	Tlr2
						TLR7	Tlr7
						TM4SF1	Tm4sf1
						TM6SF1	Tm6sf1
						TM9SF4	Tm9sf4
						TMC7	Tmc7
						TMED9	Tmed9
						TMEM106A	Tmem106a
						TMEM11	Tmem11
						TMEM132A	Tmem132a
						TMEM135	Tmem135
						TMEM150C	Tmem150c
						TMEM154	Tmem154
						TMEM176A	Tmem176a
						TMEM186	Tmem186
						TMEM203	Tmem203
						TMEM204	Tmem204
						TMEM220	Tmem220
						TMEM229B	Tmem229b
						TMEM37	Tmem37
						TMEM51	Tmem51
						TMEM71	Tmem71
						TMEM72	Tmem72
						TMEM8B	Tmem8b
						TMOD1	Tmod1
						TMTC2	Tmtc2
						TMUB2	Tmub2
						TNFAIP8L2	Tnfaip8l2
						TNFRSF1A	Tnfrsf1a
						TNFRSF1B	Tnfrsf1b
						TNFSF12	Tnfsf12
						TNFSF13B	Tnfsf13b
						TNIP1	Tnip1
						TNPO3	Tnpo3
						TNS1	Tns1
						TOP1MT	Top1mt
						TOR1A	Tor1a
						TOR1AIP2	Tor1aip2
						TOX2	Tox2
						TPM2	Tpm2
						TPST2	Tpst2
						TRAF3IP2	Traf3ip2
						TRAFD1	Trafd1
						TRAK2	Trak2
						TRAPPC12	Trappc12
						TRAPPC9	Trappc9
						TRIM21	Trim21
						TRIM27	Trim27
						TRIM3	Trim3
						TRIM45	Trim45
						TRIM46	Trim46
						TRIM8	Trim8
						TRIM9	Trim9
						TRIP10	Trip10
						TRMT10B	Trmt10b
						TRMT2B	Trmt2b
						TRMT6	Trmt6
						TRMT61A	Trmt61a
						TRO	Tro
						TSC22D1	Tsc22d1
						TSC22D3	Tsc22d3
						TSPYL2	Tspyl2
						TSPYL5	Tspyl5
						TTC22	Ttc22
						TTC23	Ttc23
						TTC5	Ttc5
						TTLL1	Ttll1
						TTR	Ttr
						TUBB2A	Tubb2a
						TUBB2B	Tubb2b
						TUFT1	Tuft1
						TUSC3	Tusc3
						TYW1	Tyw1
						U2AF2	U2af2
						UBALD1	Ubald1
						UBE2I	Ube2i
						UBE2Q1	Ube2q1
						UCP2	Ucp2
						UNC13B	Unc13b
						UNC5A	Unc5a
						UQCRC2	Uqcrc2
						USP10	Usp10
						USP11	Usp11
						USP20	Usp20
						USP21	Usp21
						USP30	Usp30
						USP4	Usp4
						VAMP1	Vamp1
						VAMP5	Vamp5
						VAMP8	Vamp8
						VAV1	Vav1
						VEZF1	Vezf1
						VGF	Vgf
						VIM	Vim
						VMA21	Vma21
						VPS26B	Vps26b
						VPS4A	Vps4a
						VPS51	Vps51
						VPS53	Vps53
						VRK2	Vrk2
						VSIG10	Vsig10
						VSIG2	Vsig2
						VSNL1	Vsnl1
						VTI1A	Vti1a
						VWF	Vwf
						WDR1	Wdr1
						WDR12	Wdr12
						WDR13	Wdr13
						WDR47	Wdr47
						WDR48	Wdr48
						WDR5	Wdr5
						WDR61	Wdr61
						WDR70	Wdr70
						WDR73	Wdr73
						WFDC2	Wfdc2
						WFS1	Wfs1
						WIPF2	Wipf2
						WIPI2	Wipi2
						WNK1	Wnk1
						WRNIP1	Wrnip1
						WWP2	Wwp2
						XAF1	Xaf1
						XDH	Xdh
						XPNPEP1	Xpnpep1
						YPEL1	Ypel1
						YWHAB	Ywhab
						YWHAG	Ywhag
						ZBP1	Zbp1
						ZBTB10	Zbtb10
						ZBTB3	Zbtb3
						ZBTB46	Zbtb46
						ZDHHC23	Zdhhc23
						ZER1	Zer1
						ZFAND2A	Zfand2a
						ZFP36	Zfp36
						ZFP36L1	Zfp36l1
						ZFPL1	Zfpl1
						ZFPM2	Zfpm2
						ZMAT2	Zmat2
						ZMYND19	Zmynd19
						ZSCAN2	Zscan2
						ZSWIM1	Zswim1
						ZSWIM3	Zswim3
						ADCY1	Adcy1
						PRKCH	Prkch
						RSPO1	Rspo1
						ACVRL1	Acvrl1
						ALDH1A3	Aldh1a3
						AQP6	Aqp6
						CACNA1H	Cacna1h
						CACNG1	Cacng1
						CBR3	Cbr3
						CD72	Cd72
						CLSPN	Clspn
						CYP2S1	Cyp2s1
						EBF1	Ebf1
						ENTPD3	Entpd3
						FIBCD1	Fibcd1
						FST	Fst
						GIPC2	Gipc2
						GLI3	Gli3
						IKZF3	Ikzf3
						INF2	Inf2
						KLHL13	Klhl13
						KY	Ky
						KYNU	Kynu
						MEIS1	Meis1
						NUP93	Nup93
						PPP1R1B	Ppp1r1b
						PTPN7	Ptpn7
						RASGRP2	Rasgrp2
						REM2	Rem2
						SERTAD4	Sertad4
						SH3RF2	Sh3rf2
						SLC30A10	Slc30a10
						SPINT1	Spint1
						STK32A	Stk32a
						TMPRSS6	Tmprss6
						USH1C	Ush1c
						WNK4	Wnk4
						CSNK1E	Csnk1e
						FAM210B	Fam210b
						LRRC3	Lrrc3
						TANC1	Tanc1
						ABCA7	Abca7
						ABHD12B	Abhd12b
						ADARB1	Adarb1
						ADGRG6	Adgrg6
						ADORA1	Adora1
						ANGPT2	Angpt2
						APOL6	Apol6
						ATF4	Atf4
						AVPI1	Avpi1
						BOK	Bok
						BTN2A2	Btn2a2
						CAPN1	Capn1
						CCDC136	Ccdc136
						CD247	Cd247
						CDC25B	Cdc25b
						CEP41	Cep41
						CKS2	Cks2
						CWH43	Cwh43
						DCSTAMP	Dcstamp
						DEPTOR	Deptor
						DHX58	Dhx58
						EEPD1	Eepd1
						EGFLAM	Egflam
						ERICH5	Erich5
						FGF5	Fgf5
						FHDC1	Fhdc1
						FNDC4	Fndc4
						GABRD	Gabrd
						GLDC	Gldc
						GNB3	Gnb3
						GPR4	Gpr4
						GUCY2C	Gucy2c
						HS3ST3A1	Hs3st3a1
						HSD11B1	Hsd11b1
						INPP5A	Inpp5a
						INPP5J	Inpp5j
						LAMA5	Lama5
						LAMC2	Lamc2
						LANCL3	Lancl3
						LBH	Lbh
						LMCD1	Lmcd1
						MGST3	Mgst3
						MKX	Mkx
						MTMR11	Mtmr11
						NME7	Nme7
						NRIP3	Nrip3
						OPLAH	Oplah
						OSBPL3	Osbpl3
						PANX2	Panx2
						PLCH1	Plch1
						PLEKHH3	Plekhh3
						PPIF	Ppif
						RAMP3	Ramp3
						RCSD1	Rcsd1
						RGS16	Rgs16
						RGS2	Rgs2
						RNF144B	Rnf144b
						RORA	Rora
						RSRC1	Rsrc1
						RXFP1	Rxfp1
						SIPA1L2	Sipa1l2
						STAT4	Stat4
						TRIM40	Trim40
						TRNP1	Trnp1
						TRPM6	Trpm6
						UBASH3B	Ubash3b
						UBTD1	Ubtd1
						VASH2	Vash2
						VAV3	Vav3
						XYLT2	Xylt2
						ZBTB4	Zbtb4
						ZYX	Zyx
																			PTSD_mouse_symbol	SCZ_HGNC_symbol	SCZ_mouse_symbol
																			Adamts1	ADAMTS1	Adamts1
																			Ano2	AHNAK	Ahnak
																			Arrdc3	ATP11A	Atp11a
																			Bmp2k	ATP6V0E2	Atp6v0e2
																			Cald1	AVPR1A	Avpr1a
																			Chst3	CARHSP1	Carhsp1
																			Colec12	CHST3	Chst3
																			Dock10	CPED1	Cped1
																			Fgd3	EFHD1	Efhd1
																			Il12rb1	FILIP1L	Filip1l
																			Lats2	GATM	Gatm
																			Lpp	GNA12	Gna12
																			Plekhh1	HAPLN2	Hapln2
																			Ppfibp2	IL17RB	Il17rb
																			Ptpn13	IL33	Il33
																			Rasd1	ITGB4	Itgb4
																			Sema4d	ITIH5	Itih5
																			Svil	KANK1	Kank1
																			Zic1	KAT2B	Kat2b
																			Acsl5	KLHDC3	Klhdc3
																			Aldh1a1	LPP	Lpp
																			Aldh1a7	MYO10	Myo10
																			Anxa3	NDNF	Ndnf
																			Aoah	NDRG1	Ndrg1
																			Apold1	NOTCH2	Notch2
																			Arap3	PARP6	Parp6
																			Arc	PIPOX	Pipox
																			Arhgap22	PLA2G4A	Pla2g4a
																			Armc6	PLEKHB1	Plekhb1
																			Arntl	PLEKHF1	Plekhf1
																			Atoh7	PLIN3	Plin3
																			Bcl7a	PLS1	Pls1
																			C2cd2	PPP1R17	Ppp1r17
																			Capn5	PTPN13	Ptpn13
																			Card9	RASSF8	Rassf8
																			Cd84	RFTN1	Rftn1
																			Cdh5	SHTN1	Shtn1
																			Cdk2	SSPN	Sspn
																			Cebpd	TLL2	Tll2
																			Cep128	TM7SF3	Tm7sf3
																			Col1a1	TMPRSS5	Tmprss5
																			Col1a2	TOB2	Tob2
																			Col8a1	TRMT12	Trmt12
																			Cp	WASF2	Wasf2
																			Cracr2b	WIPF1	Wipf1
																			Ctss	A2M	A2m
																			Cyp26a1	AASS	Aass
																			Dnmt1	ABCG2	Abcg3
																			Dtd2	ABHD3	Abhd3
																			Dym	ABR	Abr
																			Dynlrb1	ACACB	Acacb
																			Egr4	ACLY	Acly
																			Elk1	ACOT11	Acot11
																			Epn3	ACTA1	Acta1
																			Fam189a1	ACTL6B	Actl6b
																			Fblim1	ACTR1B	Actr1b
																			Fbln5	ADAMTS8	Adamts8
																			Fbxo31	ADGRB2	Adgrb2
																			Fkbp5	ADGRL1	Adgrl1
																			Fosl2	ADIPOR2	Adipor2
																			Gal3st4	ADORA2B	Adora2b
																			Gbp3	AFF1	Aff1
																			Gbp7	AP2A2	Ap2a2
																			Gng4	AP2M1	Ap2m1
																			Grb2	AP3D1	Ap3d1
																			Grm2	APBA2	Apba2
																			Gtf2f1	APBB1	Apbb1
																			Igf1r	APRT	Aprt
																			Igf2	AQP1	Aqp1
																			Igfbp2	AQP4	Aqp4
																			Il1r1	ARC	Arc
																			Ip6k1	ARFIP2	Arfip2
																			Junb	ARG2	Arg2
																			Kank2	ARHGEF7	Arhgef7
																			Kcne4	ARL4D	Arl4d
																			Lta4h	ARMC6	Armc6
																			Mcm6	ARMCX2	Armcx2
																			Med24	ARPC4	Arpc4
																			Myh3	ASB13	Asb13
																			Nfil3	ASNS	Asns
																			Nid1	ASPN	Aspn
																			Nisch	ATG101	Atg101
																			Nnmt	ATG16L1	Atg16l1
																			Nova2	ATP1A2	Atp1a2
																			Nptx1	ATP6V0A1	Atp6v0a1
																			Paxip1	ATP6V0D1	Atp6v0d1
																			Pcyt1a	ATXN10	Atxn10
																			Pdk4	B4GALNT1	B4galnt1
																			Phyhip	BAG3	Bag3
																			Plin2	BASP1	Basp1
																			Ppp1r3b	BBOX1	Bbox1
																			Prdm8	BCAR3	Bcar3
																			Prom1	BDNF	Bdnf
																			Prss23	BEX1	Bex1
																			Ptpru	BEX1	Bex2
																			Pyroxd2	BIRC3	Birc3
																			Rab20	BYSL	Bysl
																			Rasal3	C1QB	C1qb
																			Rasgrp3	C2CD2	C2cd2
																			Rell1	CAB39L	Cab39l
																			Renbp	CACNB1	Cacnb1
																			Rnf152	CACNB3	Cacnb3
																			Satb2	CACNG2	Cacng2
																			Scn4b	CACNG3	Cacng3
																			Sema4f	CAPN2	Capn2
																			Sin3b	CCK	Cck
																			Slc13a4	CCKBR	Cckbr
																			Slc16a6	CD38	Cd38
																			Slc16a8	CDC42EP4	Cdc42ep4
																			Slc38a7	CDK1	Cdk1
																			Slc7a2	CDK14	Cdk14
																			Smtn	CEBPD	Cebpd
																			Snx5	CELF3	Celf3
																			Sst	CENPT	Cenpt
																			Stmn4	CERK	Cerk
																			Swt1	CFL1	Cfl1
																			Synm	CHPT1	Chpt1
																			Tcea3	CHRD	Chrd
																			Tgfbr3	CHST1	Chst1
																			Thbd	CKB	Ckb
																			Tmc7	CLSTN1	Clstn1
																			Tmem106a	CNN3	Cnn3
																			Tnfrsf1a	COLQ	Colq
																			Tns1	COPS7A	Cops7a
																			Top1mt	CORO1A	Coro1a
																			Tpm2	CP	Cp
																			Tsc22d1	CPNE3	Cpne3
																			Tsc22d3	CPT2	Cpt2
																			Tuft1	CREB3	Creb3
																			Txnip	CRHBP	Crhbp
																			Vim	CRMP1	Crmp1
																			Wbp2	CRTAC1	Crtac1
																			Zfp36	CRYBG3	Crybg3
																			Zfpm2	CRYL1	Cryl1
																			Gpr6	CSNK1D	Csnk1d
																			Ptpn7	CTDP1	Ctdp1
																			Akap12	CTH	Cth
																			Avpi1	CX3CL1	Cx3cl1
																			Gpr4	CXCL12	Cxcl12
																			Inpp5a	CYTH2	Cyth2
																			Lmcd1	DAB2	Dab2
																			Ltbp1	DCTN1	Dctn1
																			Maob	DCTN2	Dctn2
																			Mtmr11	DCTN3	Dctn3
																			Osbpl3	DDHD2	Ddhd2
																			Rcsd1	DDX41	Ddx41
																			Synpo2	DEPDC5	Depdc5
																				DGKG	Dgkg
																				DNAJB5	Dnajb5
																				DNAJC11	Dnajc11
																				DNM1	Dnm1
																				DNMT1	Dnmt1
																				DOK5	Dok5
																				DPYSL4	Dpysl4
																				DUSP5	Dusp5
																				DUSP6	Dusp6
																				DYNC1LI1	Dync1li1
																				DYNLT3	Dynlt3
																				EDN3	Edn3
																				EDNRB	Ednrb
																				EFEMP1	Efemp1
																				EFHD2	Efhd2
																				EFNA3	Efna3
																				EGR4	Egr4
																				EHMT2	Ehmt2
																				ELAC2	Elac2
																				ELK1	Elk1
																				ELOVL5	Elovl5
																				ELP5	Elp5
																				EMCN	Emcn
																				EML3	Eml3
																				ENSA	Ensa
																				ERCC3	Ercc3
																				ESRRG	Esrrg
																				ETNPPL	Etnppl
																				ETS1	Ets1
																				ETS2	Ets2
																				ETV1	Etv1
																				ETV5	Etv5
																				EXOC3	Exoc3
																				EXPH5	Exph5
																				EXTL1	Extl1
																				F3	F3
																				FABP3	Fabp3
																				FAM131A	Fam131a
																				FAM189A2	Fam189a2
																				FARSA	Farsa
																				FBLN5	Fbln5
																				FBXL2	Fbxl2
																				FBXW7	Fbxw7
																				FHL2	Fhl2
																				FKBP5	Fkbp5
																				FMO5	Fmo5
																				FOCAD	Focad
																				FOS	Fos
																				FOXO1	Foxo1
																				FXYD3	Fxyd3
																				GABARAPL1	Gabarapl1
																				GABBR2	Gabbr2
																				GABRB1	Gabrb1
																				GDI1	Gdi1
																				GNA13	Gna13
																				GNG3	Gng3
																				GPC5	Gpc5
																				GPM6B	Gpm6b
																				GPR137B	Gpr137b
																				GPS1	Gps1
																				GRWD1	Grwd1
																				GSK3A	Gsk3a
																				HADHB	Hadhb
																				HCN2	Hcn2
																				HEBP2	Hebp2
																				HEPH	Heph
																				HS3ST2	Hs3st2
																				HSBP1	Hsbp1
																				HSDL2	Hsdl2
																				HSPB1	Hspb1
																				HSPB8	Hspb8
																				HTRA2	Htra2
																				ICA1	Ica1
																				IFT22	Ift22
																				IGF2	Igf2
																				IGFBP7	Igfbp7
																				IL10RA	Il10ra
																				IL1R1	Il1r1
																				IL6ST	Il6st
																				IMPA2	Impa2
																				ING2	Ing2
																				IP6K2	Ip6k2
																				IRAK4	Irak4
																				ISG15	Isg15
																				ISLR	Islr
																				ITGA6	Itga6
																				ITGAV	Itgav
																				ITIH2	Itih2
																				ITM2A	Itm2a
																				ITM2C	Itm2c
																				ITPKA	Itpka
																				JUNB	Junb
																				KATNB1	Katnb1
																				KCNC3	Kcnc3
																				KCNF1	Kcnf1
																				KCNJ8	Kcnj8
																				KCNJ9	Kcnj9
																				KLF10	Klf10
																				LAPTM4B	Laptm4b
																				LARP6	Larp6
																				LBP	Lbp
																				LEF1	Lef1
																				LGALS3	Lgals3
																				LIMD1	Limd1
																				LMO2	Lmo2
																				LMO4	Lmo4
																				LOXL2	Loxl2
																				LRFN3	Lrfn3
																				LRFN4	Lrfn4
																				LRIG1	Lrig1
																				LRP2BP	Lrp2bp
																				LRRC59	Lrrc59
																				LRRN3	Lrrn3
																				LYN	Lyn
																				LZTS1	Lzts1
																				MAFK	Mafk
																				MAP3K12	Map3k12
																				MAPK8IP2	Mapk8ip2
																				MAPK8IP3	Mapk8ip3
																				MAPKAPK3	Mapkapk3
																				MATK	Matk
																				MCM6	Mcm6
																				MECOM	Mecom
																				METAP1	Metap1
																				MICAL2	Mical2
																				MLF2	Mlf2
																				MMP17	Mmp17
																				MMP24	Mmp24
																				MR1	Mr1
																				MSN	Msn
																				MTM1	Mtm1
																				MYO1B	Myo1b
																				NAB2	Nab2
																				NACC2	Nacc2
																				NDRG2	Ndrg2
																				NDRG3	Ndrg3
																				NEUROD6	Neurod6
																				NFE2L2	Nfe2l2
																				NFU1	Nfu1
																				NISCH	Nisch
																				NIT1	Nit1
																				NME1	Nme1
																				NOC4L	Noc4l
																				NOTCH3	Notch3
																				NPAS3	Npas3
																				NPTXR	Nptxr
																				NQO1	Nqo1
																				NR4A1	Nr4a1
																				NR4A2	Nr4a2
																				NR4A3	Nr4a3
																				NRGN	Nrgn
																				NRN1	Nrn1
																				NSG2	Nsg2
																				NSMF	Nsmf
																				NT5DC2	Nt5dc2
																				NTSR2	Ntsr2
																				NXT2	Nxt2
																				OCEL1	Ocel1
																				OLFM1	Olfm1
																				OTUB1	Otub1
																				PAK2	Pak2
																				PAK6	Pak6
																				PBXIP1	Pbxip1
																				PCTP	Pctp
																				PDGFRL	Pdgfrl
																				PDK4	Pdk4
																				PEX5	Pex5
																				PFKP	Pfkp
																				PHKA1	Phka1
																				PIN1	Pin1
																				PIP5K1C	Pip5k1c
																				PIR	Pir
																				PITPNC1	Pitpnc1
																				PKNOX2	Pknox2
																				PLD3	Pld3
																				PLEKHF2	Plekhf2
																				PLEKHS1	Plekhs1
																				PLIN2	Plin2
																				PLTP	Pltp
																				PLXNA2	Plxna2
																				PMPCA	Pmpca
																				POLR1C	Polr1c
																				PON2	Pon2
																				PON3	Pon3
																				POSTN	Postn
																				PPBP	Ppbp
																				PPM1G	Ppm1g
																				PPME1	Ppme1
																				PPP2R1A	Ppp2r1a
																				PPP2R2B	Ppp2r2b
																				PPP2R5B	Ppp2r5b
																				PPP3CC	Ppp3cc
																				PPP5C	Ppp5c
																				PQBP1	Pqbp1
																				PRKAR1B	Prkar1b
																				PRMT1	Prmt1
																				PROM1	Prom1
																				PRPS1	Prps1
																				PRSS23	Prss23
																				PSMA4	Psma4
																				PSMB7	Psmb7
																				PSMD2	Psmd2
																				PSMD7	Psmd7
																				PSRC1	Psrc1
																				PTGFR	Ptgfr
																				PTPRB	Ptprb
																				PTPRN	Ptprn
																				PTPRR	Ptprr
																				PVALB	Pvalb
																				R3HDM2	R3hdm2
																				RAB20	Rab20
																				RAB26	Rab26
																				RAB31	Rab31
																				RABIF	Rabif
																				RANGAP1	Rangap1
																				RAP2B	Rap2b
																				RARB	Rarb
																				RASSF4	Rassf4
																				RFK	Rfk
																				RFX4	Rfx4
																				RGL1	Rgl1
																				RGP1	Rgp1
																				RHBDF2	Rhbdf2
[truncated: 132 more rows]

## Sheet: MR2_Disease_Overlap_Gene_Lists
AAD		ASD		BD		IBD		MDD		PTSD		SCZ
AAD_HGNC_symbol	AAD_mouse_symbol	ASD_HGNC_symbol	ASD_mouse_symbol	BD_HGNC_symbol	BD_mouse_symbol	IBD_HGNC_symbol	IBD_mouse_symbol	MDD_HGNC_symbol	MDD_mouse_symbol	PTSD_HGNC_symbol	PTSD_mouse_symbol	SCZ_HGNC_symbol	SCZ_mouse_symbol
NAB1	Nab1	ACTR3B	Actr3b	ACTR3B	Actr3b	CLIC6	Clic6	CLIC6	Clic6	ARNTL	Arntl	ITIH5	Itih5
EFHD2	Efhd2	ADGRB2	Adgrb2	ADGRB2	Adgrb2	NAB1	Nab1	ADGRB2	Adgrb2	C2CD2	C2cd2	PPP1R17	Ppp1r17
ESRRG	Esrrg	ATG16L1	Atg16l1	C2CD2	C2cd2	SLITRK6	Slitrk6	COL4A3	Col4a3	EGR4	Egr4	ADGRB2	Adgrb2
MSX1	Msx1	BASP1	Basp1	ETV5	Etv5	ADARB2	Adarb2	DNAJB5	Dnajb5	EPN3	Epn3	AQP1	Aqp1
SYT7	Syt7	BYSL	Bysl	FBXW7	Fbxw7	ADRA1D	Adra1d	EGR4	Egr4	FOSL2	Fosl2	ATG16L1	Atg16l1
ACHE	Ache	CAP1	Cap1	LGALS3	Lgals3	ANGPTL2	Angptl2	FBLN7	Fbln7	IGF2	Igf2	BASP1	Basp1
ANKS1B	Anks1b	CINP	Cinp	PVALB	Pvalb	ANXA11	Anxa11	KCNE4	Kcne4	JUNB	Junb	BYSL	Bysl
CEP83	Cep83	CNNM4	Cnnm4	RMND5B	Rmnd5b	AP2B1	Ap2b1	FMNL1	Fmnl1	KCNE4	Kcne4	C2CD2	C2cd2
CTIF	Ctif	CYTH2	Cyth2	WDR13	Wdr13	AQP1	Aqp1	INTS10	Ints10	SLC13A4	Slc13a4	CD38	Cd38
E2F3	E2f3	EXTL1	Extl1	ARPC2	Arpc2	ARF3	Arf3	NPTX2	Nptx2	SLC16A8	Slc16a8	CYTH2	Cyth2
GABRA2	Gabra2	FAM43A	Fam43a	ARPP19	Arpp19	ARHGAP33	Arhgap33	SNX8	Snx8	TCEA3	Tcea3	DNAJB5	Dnajb5
GFOD1	Gfod1	FBLN7	Fbln7	BRINP1	Brinp1	BASP1	Basp1	PLEK2	Plek2	TGFBR3	Tgfbr3	EFHD2	Efhd2
HSF4	Hsf4	FBXW7	Fbxw7	CAMK1	Camk1	BMP3	Bmp3	SMURF1	Smurf1	TMC7	Tmc7	EGR4	Egr4
LZTS3	Lzts3	GPX8	Gpx8	CTPS2	Ctps2	BYSL	Bysl	TTC9B	Ttc9b	TPM2	Tpm2	ESRRG	Esrrg
NELFB	Nelfb	KBTBD11	Kbtbd11	EGR3	Egr3	C2CD2	C2cd2	OSBPL3	Osbpl3	CAMKK1	Camkk1	ETV5	Etv5
PCBD1	Pcbd1	KCNAB3	Kcnab3	GABRA4	Gabra4	CAP1	Cap1			CCSAP	Ccsap	EXTL1	Extl1
PDE1B	Pde1b	KCNE4	Kcne4	HOMER1	Homer1	CD38	Cd38			CTPS2	Ctps2	FBXW7	Fbxw7
PFKFB2	Pfkfb2	KLHL3	Klhl3	NPTX2	Nptx2	CLDN2	Cldn2			DLX1	Dlx1	IGF2	Igf2
PODXL2	Podxl2	LGALS3	Lgals3	PNOC	Pnoc	CLIP1	Clip1			EGR3	Egr3	ING2	Ing2
SNPH	Snph	MSX1	Msx1	PRMT8	Prmt8	CNNM4	Cnnm4			ELFN1	Elfn1	JUNB	Junb
TBL1XR1	Tbl1xr1	PTPN2	Ptpn2	RAB15	Rab15	COL4A3	Col4a3			FAM78A	Fam78a	LBP	Lbp
ASIC2	Asic2	PTPRN	Ptprn	RPS6KA3	Rps6ka3	COL4A4	Col4a4			FOSB	Fosb	LEF1	Lef1
CDHR1	Cdhr1	PVALB	Pvalb	SPATA2L	Spata2l	CPQ	Cpq			GADD45B	Gadd45b	LGALS3	Lgals3
FUT9	Fut9	RCC2	Rcc2	SYNDIG1	Syndig1	DCAF6	Dcaf6			GJD2	Gjd2	NDRG2	Ndrg2
GDPD5	Gdpd5	RMND5B	Rmnd5b	USP3	Usp3	DKK3	Dkk3			GPR6	Gpr6	PTPRN	Ptprn
IGSF21	Igsf21	SLC16A9	Slc16a9	CHRDL1	Chrdl1	DLG3	Dlg3			GRIK1	Grik1	PVALB	Pvalb
LYPD6	Lypd6	SLC2A12	Slc2a12	PON1	Pon1	DNAJB5	Dnajb5			HAUS7	Haus7	RMND5B	Rmnd5b
NEBL	Nebl	SPARC	Sparc	TEAD1	Tead1	DUSP10	Dusp10			HEYL	Heyl	SLC6A11	Slc6a11
NR3C2	Nr3c2	TGFBI	Tgfbi	ZFHX4	Zfhx4	DUSP16	Dusp16			KCNIP1	Kcnip1	SPTBN2	Sptbn2
PKP2	Pkp2	TGFBR3	Tgfbr3	BTN2A2	Btn2a2	ENDOD1	Endod1			KLF9	Klf9	TGFBR3	Tgfbr3
TRIB2	Trib2	UNC13A	Unc13a	ENDOU	Endou	ENHO	Enho			LHX6	Lhx6	WDR13	Wdr13
VOPP1	Vopp1	ACHE	Ache	KCNK1	Kcnk1	ENPP2	Enpp2			NXPH2	Nxph2	ADGRG1	Adgrg1
FZD10	Fzd10	ADCY1	Adcy1	NDRG4	Ndrg4	EPN3	Epn3			PCBD1	Pcbd1	AGT	Agt
VDR	Vdr	ARHGAP24	Arhgap24			ETV5	Etv5			PDE1B	Pde1b	AREL1	Arel1
		ARHGEF9	Arhgef9			F5	F5			PNOC	Pnoc	ARHGAP24	Arhgap24
		ARL4C	Arl4c			FAM53C	Fam53c			PPP1R1A	Ppp1r1a	ARPC2	Arpc2
		ASAP3	Asap3			FBLN7	Fbln7			SLMAP	Slmap	ARPP19	Arpp19
		BCOR	Bcor			FBXW7	Fbxw7			SNX22	Snx22	ASAP3	Asap3
		BCR	Bcr			FNTA	Fnta			SPATA2L	Spata2l	ATRNL1	Atrnl1
		CAMK4	Camk4			FOLR1	Folr1			WIPF3	Wipf3	BRINP1	Brinp1
		CD81	Cd81			FOXJ1	Foxj1			YAP1	Yap1	CAMK1	Camk1
		DLX1	Dlx1			GPX8	Gpx8			C1QTNF1	C1qtnf1	CAMKK2	Camkk2
		FAM120A	Fam120a			JUNB	Junb			CDH18	Cdh18	CCND2	Ccnd2
		FAM131B	Fam131b			KBTBD11	Kbtbd11			DSP	Dsp	CD81	Cd81
		GADD45B	Gadd45b			KCNE2	Kcne2			SAMD9L	Samd9l	CTPS2	Ctps2
		GNAI2	Gnai2			KCNS1	Kcns1			SLC25A13	Slc25a13	DIRAS2	Diras2
		GNG7	Gng7			KIF5B	Kif5b			XKR7	Xkr7	ECI2	Eci2
		GRIK1	Grik1			KLHL3	Klhl3			AVPI1	Avpi1	EGR3	Egr3
		GRIN2D	Grin2d			KRT18	Krt18			GPR4	Gpr4	FAM131B	Fam131b
		JADE3	Jade3			L3HYPDH	L3hypdh			OSBPL3	Osbpl3	FMNL1	Fmnl1
		LHX6	Lhx6			LBP	Lbp			SYNPO2	Synpo2	GABRA4	Gabra4
		MFSD6	Mfsd6			LEF1	Lef1			CEMIP	Cemip	GDPD2	Gdpd2
		MLIP	Mlip			LGALS3	Lgals3			MEDAG	Medag	GPR6	Gpr6
		MYO5B	Myo5b			MDFIC	Mdfic					GRIK1	Grik1
		NAP1L5	Nap1l5			MSX1	Msx1					HOMER1	Homer1
		NLK	Nlk			MTFMT	Mtfmt					JOSD1	Josd1
		NUDT17	Nudt17			MXRA8	Mxra8					LPL	Lpl
		OBSCN	Obscn			NDRG2	Ndrg2					MAGED2	Maged2
		P4HA1	P4ha1			NEXN	Nexn					MCHR1	Mchr1
		PABPC1	Pabpc1			NPAS2	Npas2					NPTX2	Nptx2
		PCBD1	Pcbd1			PLA2G7	Pla2g7					OTUD4	Otud4
		PODXL2	Podxl2			PLK2	Plk2					P4HA1	P4ha1
		PRKCB	Prkcb			PPP1R9B	Ppp1r9b					PABPC1	Pabpc1
		PRMT8	Prmt8			PTPN2	Ptpn2					PCSK2	Pcsk2
		SAMD8	Samd8			PTPN3	Ptpn3					PIP5K1A	Pip5k1a
		SEC14L1	Sec14l1			PVALB	Pvalb					PNOC	Pnoc
		SERTAD1	Sertad1			RASSF9	Rassf9					PRKCH	Prkch
		SHD	Shd			RCC2	Rcc2					PRMT8	Prmt8
		SLC6A1	Slc6a1			RGS7BP	Rgs7bp					RAB15	Rab15
		SMAD3	Smad3			RHOQ	Rhoq					RASGRP1	Rasgrp1
		TGFB2	Tgfb2			RMND5B	Rmnd5b					RPS6KA3	Rps6ka3
		TRPC1	Trpc1			SEMA3B	Sema3b					RPS6KA5	Rps6ka5
		UFSP1	Ufsp1			SH3RF3	Sh3rf3					SEC14L1	Sec14l1
		USP3	Usp3			SHE	She					SMPD3	Smpd3
		VEGFA	Vegfa			SLC16A9	Slc16a9					SPATA2L	Spata2l
		YAP1	Yap1			SLC39A4	Slc39a4					SYNDIG1	Syndig1
		ABCB10	Abcb10			SLC5A7	Slc5a7					TGFB2	Tgfb2
		ANXA1	Anxa1			SLC6A11	Slc6a11					TTPAL	Ttpal
		C1QTNF1	C1qtnf1			SMAD6	Smad6					USP3	Usp3
		CCDC80	Ccdc80			SPARC	Sparc					VEGFA	Vegfa
		CHRNA4	Chrna4			ST3GAL4	St3gal4					VIPR1	Vipr1
		CPN1	Cpn1			ST6GALNAC2	St6galnac2					YAP1	Yap1
		EMP1	Emp1			STEAP1	Steap1					ARHGAP44	Arhgap44
		N4BP3	N4bp3			STEAP2	Steap2					CHRDL1	Chrdl1
		PAK1	Pak1			SYT7	Syt7					FBXO21	Fbxo21
		PLEK2	Plek2			TC2N	Tc2n					GDPD5	Gdpd5
		RALBP1	Ralbp1			TCEA3	Tcea3					MAZ	Maz
		SAMD9L	Samd9l			TCF7L2	Tcf7l2					NDST3	Ndst3
		SCIN	Scin			TGFBI	Tgfbi					NXPH3	Nxph3
		SNRPN	Snrpn			THNSL2	Thnsl2					PON1	Pon1
		SYNC	Sync			TIE1	Tie1					SCAND1	Scand1
		SYTL3	Sytl3			TMC7	Tmc7					SLA	Sla
		TANC1	Tanc1			TMEM72	Tmem72					TEAD1	Tead1
		TMEM177	Tmem177			TPM2	Tpm2					TRIB2	Trib2
		UBXN10	Ubxn10			TRIM9	Trim9					ZFHX4	Zfhx4
		VRK1	Vrk1			TTR	Ttr					ADARB1	Adarb1
		BTN2A2	Btn2a2			WDR13	Wdr13					ENDOU	Endou
		CCDC136	Ccdc136			ACVR1C	Acvr1c					GABRD	Gabrd
		GABRD	Gabrd			ADCY1	Adcy1					INPP5J	Inpp5j
		GPR4	Gpr4			ADRA2A	Adra2a					OSBPL3	Osbpl3
		SNX31	Snx31			AGT	Agt					RAMP3	Ramp3
		GPCPD1	Gpcpd1			AIFM2	Aifm2					ZMAT4	Zmat4
		NDRG4	Ndrg4			AKAP1	Akap1					CEMIP	Cemip
		OCIAD2	Ociad2			ANKRD35	Ankrd35					KCNK1	Kcnk1
		PIK3CB	Pik3cb			ARHGAP24	Arhgap24					NDRG4	Ndrg4
		VIL1	Vil1			ARHGAP32	Arhgap32					PIK3CB	Pik3cb
						ARHGEF40	Arhgef40
						ARHGEF9	Arhgef9
						ARL15	Arl15
						ARL4C	Arl4c
						ARPC2	Arpc2
						ARPP19	Arpp19
						ASAP3	Asap3
						BEND6	Bend6
						BRAF	Braf
						BRINP1	Brinp1
						CAMKK1	Camkk1
						CBFA2T3	Cbfa2t3
						CCNY	Ccny
						CD81	Cd81
						CD83	Cd83
						CHN1	Chn1
						CNTN3	Cntn3
						COL9A2	Col9a2
						CTDSPL	Ctdspl
						CTIF	Ctif
						CTPS2	Ctps2
						DHX29	Dhx29
						DIO2	Dio2
						DNAJA4	Dnaja4
						DOK3	Dok3
						DPY19L3	Dpy19l3
						DSCAM	Dscam
						DUSP26	Dusp26
						E2F3	E2f3
						ECI2	Eci2
						ELAVL2	Elavl2
						EPHX4	Ephx4
						ESAM	Esam
						FAM120A	Fam120a
						FAM78A	Fam78a
						FMNL1	Fmnl1
						FOSB	Fosb
						FZD9	Fzd9
						GABRA2	Gabra2
						GAL	Gal
						GCK	Gck
						GCNT2	Gcnt2
						GDPD2	Gdpd2
						GFOD1	Gfod1
						GINM1	Ginm1
						GLCCI1	Glcci1
						GLDN	Gldn
						GNAI2	Gnai2
						GPX3	Gpx3
						GTPBP2	Gtpbp2
						HAUS8	Haus8
						HEYL	Heyl
						HIPK3	Hipk3
						HOMER1	Homer1
						HSF4	Hsf4
						HYI	Hyi
						INVS	Invs
						IPO11	Ipo11
						KCTD12	Kctd12
						KDM7A	Kdm7a
						KLF13	Klf13
						KLHL2	Klhl2
						LHX6	Lhx6
						LMO7	Lmo7
						LNX2	Lnx2
						LPL	Lpl
						LRRK2	Lrrk2
						LYPD6B	Lypd6b
						LZTS3	Lzts3
						MAGED2	Maged2
						MAN1A2	Man1a2
						MAPK1	Mapk1
						MATN2	Matn2
						MEF2A	Mef2a
						MEI1	Mei1
						MEST	Mest
						MFSD6	Mfsd6
						MGME1	Mgme1
						MTPN	Mtpn
						NAP1L3	Nap1l3
						NAP1L5	Nap1l5
						NARS2	Nars2
						NCAN	Ncan
						NELFB	Nelfb
						NLK	Nlk
						NPTX2	Nptx2
						OLFM2	Olfm2
						P4HA1	P4ha1
						PARVB	Parvb
						PCBD1	Pcbd1
						PDE1B	Pde1b
						PFKFB2	Pfkfb2
						PHACTR1	Phactr1
						PHF1	Phf1
						PIAS3	Pias3
						PLCB1	Plcb1
						PMF1	Pmf1
						PNOC	Pnoc
						PNPLA2	Pnpla2
						PODXL2	Podxl2
						PPT1	Ppt1
						PRICKLE2	Prickle2
						PRKCB	Prkcb
						PRKCH	Prkch
						PTGFRN	Ptgfrn
						PXDN	Pxdn
						RAB40B	Rab40b
						RANBP9	Ranbp9
						RASGRP1	Rasgrp1
						RCOR1	Rcor1
						RNF44	Rnf44
						RPS6KA5	Rps6ka5
						RRAD	Rrad
						RSPO1	Rspo1
						SAMD8	Samd8
						SEC14L1	Sec14l1
						SEC23IP	Sec23ip
						SERTAD1	Sertad1
						SHANK2	Shank2
						SHANK3	Shank3
						SHD	Shd
						SKIL	Skil
						SLC26A11	Slc26a11
						SLC35G2	Slc35g2
						SLMAP	Slmap
						SMAD3	Smad3
						SMPD3	Smpd3
						SNPH	Snph
						SNX8	Snx8
						SORBS2	Sorbs2
						SOWAHA	Sowaha
						SPEG	Speg
						SULT2B1	Sult2b1
						SUN1	Sun1
						SYNDIG1	Syndig1
						TACC1	Tacc1
						TBL1XR1	Tbl1xr1
						TNFRSF8	Tnfrsf8
						TRAK1	Trak1
						TRPC1	Trpc1
						TSGA10	Tsga10
						TTPAL	Ttpal
						TYRO3	Tyro3
						UBE3C	Ube3c
						UNC119	Unc119
						VAT1	Vat1
						VIPR1	Vipr1
						ZBTB7C	Zbtb7c
						ZC2HC1C	Zc2hc1c
						ZCCHC14	Zcchc14
						ZSWIM6	Zswim6
						ABCB10	Abcb10
						AGBL2	Agbl2
						ANXA1	Anxa1
						ARHGAP44	Arhgap44
						BICC1	Bicc1
						C1QTNF1	C1qtnf1
						CCDC60	Ccdc60
						CDHR1	Cdhr1
						CHRM3	Chrm3
						CLDN1	Cldn1
						COL6A5	Col6a5
						CPN1	Cpn1
						CSNK1E	Csnk1e
						DCN	Dcn
						DSP	Dsp
						EMP1	Emp1
						FAM210B	Fam210b
						GALNT10	Galnt10
						GDPD5	Gdpd5
						HDC	Hdc
						HTR4	Htr4
						KRT2	Krt2
						LRRC3	Lrrc3
						LRRC3B	Lrrc3b
						LYPD6	Lypd6
						MAZ	Maz
						MMP16	Mmp16
						MUSK	Musk
						NEBL	Nebl
						NR3C2	Nr3c2
						PAK1	Pak1
						PBX1	Pbx1
						PDIA5	Pdia5
						PIP5K1B	Pip5k1b
						PKP2	Pkp2
						PODN	Podn
						PTK7	Ptk7
						PYGL	Pygl
						RAB4A	Rab4a
						RALBP1	Ralbp1
						RERG	Rerg
						SAMD9L	Samd9l
						SCAND1	Scand1
						SCIN	Scin
						SCUBE2	Scube2
						SDK1	Sdk1
						SEMA5B	Sema5b
						SLA	Sla
						SLC25A13	Slc25a13
						SNRPN	Snrpn
						SPTLC3	Sptlc3
						ST3GAL1	St3gal1
						STYK1	Styk1
						SUMF1	Sumf1
						SYNC	Sync
						SYTL3	Sytl3
						TACSTD2	Tacstd2
						TANC1	Tanc1
						TLL1	Tll1
						TMEM177	Tmem177
						TRIB2	Trib2
						USP35	Usp35
						VOPP1	Vopp1
						ZNRF1	Znrf1
						ABHD12B	Abhd12b
						ADARB1	Adarb1
						AVPI1	Avpi1
						BTN2A2	Btn2a2
						CCDC136	Ccdc136
						CWH43	Cwh43
						ERICH5	Erich5
						GABRD	Gabrd
						GPR4	Gpr4
						GUCY2C	Gucy2c
						HS3ST3A1	Hs3st3a1
						HSD11B1	Hsd11b1
						INPP5J	Inpp5j
						LANCL3	Lancl3
						MKX	Mkx
						OSBPL3	Osbpl3
						RAMP3	Ramp3
						RGS16	Rgs16
						RORA	Rora
						RXFP1	Rxfp1
						TRPM6	Trpm6
						UBASH3B	Ubash3b
						VAV3	Vav3
						CALM1	Calm1
						CDS1	Cds1
						CEMIP	Cemip
						GPCPD1	Gpcpd1
						KCNK1	Kcnk1
						MEDAG	Medag
						METTL15	Mettl15
						MPI	Mpi
						NDRG4	Ndrg4
						NMT2	Nmt2
						RAB3C	Rab3c
						SHOX2	Shox2
						VDR	Vdr
						VIL1	Vil1
