# Supplementary material for: Leveraging interindividual variability in threat conditioning of inbred mice to model trait anxiety
Source: PLoS Biol. 2024 May 28;22(5):e3002642. doi: 10.1371/journal.pbio.3002642 (PMC11161093; doi:10.1371/journal.pbio.3002642)
Supplement: S1 Data — (XLSX) [file pbio.3002642.s020.xlsx]

## Sheet: Fig1
Figure 1b,c																																								Figure 1d
animal	batch	sex	1	2	3	4	5	6	7	8	9	10	11	12	13	14	15	16	17	18	19	20	21	22	23	24	25	26	27	28	29	30	31	32	33	34	35	36		sex	13	14	15	16	17	18	19	20	21
163	fc81	male	0	10.4299	0	0	16.4793	12.7245	0	0	2.81857	27.011	4.79777	13.5589	93.05	83.8413	69.4327	41.1243	9.38693	0	0	0	0	4.17197	0	0.70197	3.0528	0	3.33757	0	0	16.0621	0	3.75477	4.58917	0	0	0		female	63.6	48.9333	28.9333	19.8667	0	0	0	0	3.46667
149	fc81	male	0	4.172	0	0	0	0	0	0	0	0	3.3376	0	91.3737	76.8453	50.8107	0	0	0	0	3.3376	5.215	8.344	5.215	0	0	0	3.5462	0	0	0	0	0	0	0	0	15.0192		female	67.6	56.1333	42	26.9333	3.33333	0	4.4	3.6	3.6
151	fc81	male	3.54617	3.33757	0	0	0	0	0	0	0	0	0	36.922	72.1863	55.2677	9.80413	0	0	3.3376	0	3.33757	0	22.5287	0	0	0	0	0	0	3.75477	0	3.96337	5.00637	0	0	0	0		female	43.0667	26.4	16	3.86667	7.73333	20.6667	25.2	9.46667	4
155	fc81	male	0	7.30097	17.5223	15.6449	1.23979	44.7213	73.0907	51.7907	3.96337	3.75477	3.54617	0	83.8677	76.7533	81.3183	90.4043	42.9257	0	3.75477	0	3.75477	0	32.9586	0.277107	3.06048	0	0	0	0	16.6879	8.76117	0	0	3.96337	0	0		female	75.2	35.0667	31.3333	26.4	4	4	6.93333	8.53333	18.1333
145	fc81	male	11.6813	44.0133	3.9633	0	0	3.3375	0	10.6383	0	15.2274	7.5094	3.33753	95.783	88.406	75.2983	76.4287	20.1548	28.9947	5.84063	4.58907	0	0	0	1.36993	15.5262	3.7547	18.7735	6.70883	27.9179	0	0	0	0	4.1719	8.55237	3.9633		female	49.0667	57.6	34.2667	28.8	30	5.73333	14.8	30.9333	14.6667
160	fc81	male	0	20.4429	32.3331	0	4.7978	0	7.09243	12.7246	9.38703	25.4177	3.5778	3.7548	78.8517	63.414	58.4083	77.0067	48.571	13.1267	8.56777	3.5462	9.59563	0	0	18.4062	25.8171	3.5462	3.3376	0	0	38.7997	19.1913	7.30103	21.9031	5.42363	7.09243	19.6085		female	57.7333	69.4667	34	15.0667	3.33333	0	9.33333	31.2	3.6
153	fc81	male	73.2183	31.0343	13.3975	5.0064	0	0	3.3376	0	3.5462	4.172	0	3.5462	93.8767	84.7723	65.7897	63.8717	3.3376	3.3376	14.1848	6.6752	16.688	3.5462	1.23167	9.1983	0	4.3806	0	0	0	0	0	16.4794	3.3376	4.3806	17.9396	21.6813		female	68.2667	60.1333	71.8667	38.9333	37.4667	10.2667	0	31.6	29.4667
124	fc81	male	23.4436	42.2177	35.093	39.634	25.4335	28.3855	13.4952	19.4801	7.49317	3.5462	9.80423	0	82.1893	68.71	58.9057	37.5957	60.4943	15.6451	0	10.43	3.7548	6.67523	15.4365	9.22777	11.8409	3.3376	5.63223	0	16.8967	19.6085	3.9634	0	8.76123	3.3376	0	9.17843		female	84.1333	56.2667	44.2667	42.2667	45.3333	31.6	30.4	10.4	2.26667
161	fc81	male	4.17197	19.1911	6.88377	3.54617	15.8535	4.38057	0	0	7.50957	3.75477	0	3.33757	94.715	85.1893	86.024	85.1893	40.3407	60.5757	5.21497	0	0	0	0	0	0	0	0	0	0	7.23017	4.4514	0	0	0	0	4.17197		female	50.6667	53.0667	56.8	55.0667	24.5333	6.66667	23.7333	54	5.86667
131	fc81	male	5.63217	0	3.96337	10.0128	0	0	0	4.58917	0	9.59557	2.35206	11.8327	93.2547	88.3183	71.6307	86.024	52.8567	25.3223	17.5223	13.5589	3.33757	12.0051	18.659	4.0319	3.26908	0	0	9.80417	3.54617	13.9761	13.3503	4.38057	9.38697	4.79777	0	3.54617		female	97.6	77.0667	59.0667	64.8	27.8667	11.6	14.2667	25.6	33.7333
135	fc81	male	0	12.5159	3.75477	0	7.08137	14.4043	0	3.75477	0	0	0	25.0318	62.8013	22.3069	21.6943	29.621	28.0817	0.704927	10.2213	0	7.96397	5.80353	39.425	32.6137	9.106	0	3.96337	0	0	0	0	0	4.17197	0	0	0		female	75.8667	69.0667	44.6667	61.3333	28.1333	60.1333	48.1333	15.4667	0
162	fc81	male	3.3376	0	20.4428	17.731	0	0	3.5462	10.0128	18.1482	5.8124	30.9012	0	96.378	100	58.114	48.4333	61.2003	3.6362	0	7.301	15.4364	0	23.131	49.6703	3.3376	4.172	3.7548	0	0	8.9698	12.516	20.6514	8.0834	7.1444	0	0		female	72.2667	61.4667	70.1333	50.2667	38.4	41.6	54.1333	23.6	18.8
157	fc81	male	37.7563	7.92677	0	10.43	4.58917	11.6816	11.2644	4.7978	24.6147	46.9097	11.4982	0	93.8697	92.9167	95.6193	93.742	72.5493	36.9183	8.76483	22.9459	32.9587	3.7548	3.5462	0	3.5462	3.7548	0	0	0	0	0	3.3376	0	5.21497	0	3.3376		female	85.3333	70.2667	53.4667	63.0667	58.8	53.0667	19.2	41.2	22.6667
141	fc81	male	21.2772	17.1052	0	10.0128	3.3376	0	0	0	0	3.7548	25.8664	12.7246	85.5327	95.6193	100	81.226	80.6003	33.4633	30.0384	24.1976	10.6386	8.344	0	8.9698	10.6386	0	6.8838	0	6.258	0	49.647	49.4377	9.59557	0	3.3376	3.3376		female	64.5333	64.1333	63.6	75.6	34.4	45.8667	58.8	18.8	15.0667
139	fc81	male	7.71817	0	31.9156	0	0	21.6943	0	0	0	8.55253	0	0	83.4527	80.6003	51.605	21.9359	13.5589	22.7394	38.1713	7.92677	5.00637	16.4793	29.8296	3.33757	0	0	3.33757	0	0	7.50957	5.63217	11.8901	0	0	27.9522	13.5589		female	77.2	53.8667	57.8667	41.2	28.8	52.5333	27.6	6	65.6
125	fc81	male	93.1163	74.3423	37.4203	16.028	0	4.3806	0	6.46657	0	0	0	6.88377	94.713	91.8647	92.3197	95.7903	68.7947	34.836	18.9825	20.0255	7.92677	18.3567	7.09237	16.6879	0	0	0	0	0	0	0	4.172	3.3376	0	0	17.5223		female	83.7333	79.0667	70.4	81.6	50.9333	46.8	39.7333	37.3333	42.1333
156	fc81	male	26.1555	46.5983	30.9206	18.0528	5.10183	8.9698	5.0064	5.6322	0	0	0	0	87.4063	50.0613	41.0943	25.8664	11.8902	7.7182	0	0	0	38.066	30.7447	58.697	88.602	7.0924	0	0	3.7548	16.4794	0	36.993	25.1698	12.3306	9.36383	4.3806		female	89.0667	74.5333	80.9333	79.3333	41.6	61.0667	45.6	35.6	42
150	fc81	male	7.3813	55.7767	23.2027	21.9031	0	0	26.9095	0	0	5.21503	3.5462	37.548	90.324	78.7233	67.667	55.7437	65.292	69.0467	19.8171	13.1418	11.6987	11.0387	3.9634	7.50963	0	0	5.84083	0	0	0	4.172	0	14.3935	33.5847	51.5243	9.17843		female	62.1333	75.3333	81.6	77.8667	73.6	46	69.2	27.6	10.2667
138	fc81	male	6.67523	16.64	37.8047	0	0	3.7548	7.92683	0	0	0	0	0	85.3183	86.36	85.896	69.3357	67.4583	37.0177	43.6627	38.9433	16.4795	10.43	0	1.92674	12.8839	0	3.7548	0	0	3.9634	6.25803	0	0	0	11.8902	6.46663		female	89.8667	96.5333	85.2	77.8667	89.4667	25.4667	49.7333	34.4	17.3333
148	fc81	male	20.0257	19.3999	36.9223	9.80423	31.4987	37.548	20.7962	8.40787	35.3503	8.0071	18.1798	17.3139	97.6257	94.9937	92.0733	85.1893	50.5617	54.525	52.022	21.2121	5.6322	20.2343	0	4.63853	2.87108	0	0	0	4.5892	3.9634	0	23.8463	14.5363	3.3376	3.9634	0		female	70.4	90.6667	73.3333	61.7333	50	32.4	38.6667	50.9333	77.7333
132	fc81	male	40.26	13.0938	6.09747	0	3.7548	11.2644	17.5225	42.3623	29.1876	11.6816	22.3203	21.2773	93.6617	65.0833	67.122	77.2297	21.4859	21.0535	25.4644	5.21503	23.1718	58.9057	21.1799	12.774	33.1182	3.5462	7.50963	24.6149	22.9461	12.7246	23.5719	19.1913	3.9634	16.8967	5.21503	27.9525		female	86.6667	70.5333	58.9333	52.9333	37.3333	68.6667	43.2	35.8667	38.1333
137	fc81	male	9.17837	11.8902	15.8535	21.6943	32.5415	12.7929	2.01767	12.516	31.3924	14.0823	3.7548	27.3265	95.5383	80.4007	92.699	80.183	54.5253	73.508	22.3238	4.7978	18.5653	10.5414	20.9571	18.8386	20.1695	0	0	0	11.473	0	0	5.42357	0	0	14.8106	18.3567		female	83.0667	68.2667	67.3333	77.0667	62.4	71.3333	66.9333	65.8667	56.2667
126	fc81	male	19.1913	35.045	45.8923	49.647	32.1072	38.1913	44.5747	24.2638	25.0322	29.2042	60.5397	74.4257	98.039	94.159	97.7577	94.0793	89.389	51.834	26.2838	72.7323	33.6543	0	0	5.2567	9.554	5.00643	3.75483	0	0	0	8.96987	48.6597	35.198	19.8171	89.5767	48.1		female	63.3333	64.2667	71.6	49.0667	49.8667	64.2667	60.4	53.2	29.3333
136	fc81	male	13.2221	58.0713	55.1187	0	0	9.59563	0	0	0	0	3.7548	3.9634	97.2087	86.858	72.0477	71.4217	85.9107	51.3007	48.619	15.9991	1.5234	31.5961	14.4737	29.493	31.0322	0	0	3.5462	15.6451	14.1848	15.4219	11.9047	11.8902	0	0	9.17843		female	86.1333	87.4667	90.6667	90.5333	85.0667	80.2667	28.9333	56.6667	81.7333
142	fc81	male	3.3376	0	0	0	3.9634	7.92683	11.8902	17.3139	9.80423	10.6055	0.867597	0	95.1207	82.4777	91.8647	75.8023	64.7463	48.8927	23.1727	26.0751	0	17.1991	52.2303	43.2607	53.3563	4.79783	0	4.38063	0	3.3376	3.96343	3.96343	8.34403	0	0	18.1483		female	92.2667	83.4667	88.1333	83.3333	33.4667	26.4	4	40.4	28.2667
158	fc81	male	15.9341	45.3943	3.5462	0	3.3376	12.516	0	0	3.5462	4.3506	8.5826	0	98.462	100	80.8087	77.6797	71.839	65.998	51.5367	3.3376	0	32.6425	36.377	32.9861	0	0	3.3376	0	0	16.0622	0	3.3376	23.3632	3.5462	20.0256	18.5654		female	82	61.8667	51.3333	69.2	39.3333	3.73333	11.6	7.6	37.8667
140	fc81	male	26.364	35.1733	15.2278	9.38703	0	3.5462	0	0	13.2386	37.0343	17.9397	3.5462	85.944	87.901	82.8947	74.342	35.4293	34.002	22.5289	13.1418	35.2537	13.3504	52.9537	55.9853	38.959	27.1194	53.609	45.475	8.13543	20.8601	75.0963	53.259	41.6543	33.7933	25.0321	41.303		female	94.2667	80.8	70.5333	49.7333	37.6	16	17.2	15.6	26.8
152	fc81	male	3.3376	0	23.3633	53.931	42.8433	10.238	0	0	4.58923	27.1181	15.8537	3.54623	95.3293	91.5773	86.778	72.593	35.4623	45.8743	69.127	76.703	40.8857	4.17203	0	0	0	0	0	0	0	0	0	20.8601	0	0	7.30103	43.9787		female	83.6	52.8	45.3333	59.4667	58	24.8	31.3333	39.2	46
143	fc81	male	0	0	7.30097	0	0	3.75477	0	0	3.75477	0	7.09237	0.138553	98.5397	72.5813	48.7767	63.0323	20.0255	36.2963	29.6211	34.6273	42.588	43.5633	26.0623	30.5365	33.933	0	0	0	47.6173	27.2698	0	0	0	0	0	0		female	67.6	65.0667	73.2	82	85.7333	57.4667	14.6667	35.7333	0
127	fc81	male	12.5159	31.6606	38.4287	50.8053	37.6407	28.1609	17.1051	4.58917	20.8599	21.9029	3.54617	12.7245	92.8377	95.5273	83.1957	85.398	79.5573	64.5383	60.4943	24.1503	31.3709	43.887	23.8739	11.0557	9.17837	0	0	0	12.5159	4.17197	0	0	3.33757	9.80417	45.6833	26.9093		female	84.5333	81.7333	80.4	74.5333	50.8	18.6667	80.6667	15.0667	37.0667
129	fc81	male	3.3376	9.38697	0	0	0	17.7309	27.4758	3.60553	9.17837	3.9634	7.30097	0	95.339	81.4347	86.6497	81.6433	58.9903	86.565	30.2506	14.3429	58.0717	27.0874	28.3695	24.1975	0	0	0	3.5462	0	17.5223	0	3.7548	0	13.9762	25.2405	22.5287		female	79.2	51.2	47.8667	49.4667	47.0667	34.6667	84.1333	46.8	27.8667
154	fc81	male	0	30.0385	52.3587	20.6515	12.7246	8.96983	25.8665	3.9634	8.76123	3.9634	0	11.8902	89.2817	79.557	84.1937	85.559	86.858	57.8627	58.28	36.6487	49.4553	39.2	30.4557	34.677	3.49687	4.172	0	3.7548	0	0.113813	3.641	0	3.9634	3.9634	3.7548	32.3331		female	83.8667	61.4667	57.4667	37.6	47.2	59.0667	31.8667	40	44.4
147	fc81	male	0	6.8836	3.3375	23.7798	0	6.8836	0	0	0	0	0	5.84063	80.5577	81.729	80.5157	82.6867	60.993	83.8987	55.069	32.9554	45.7653	63.5403	21.9024	13.7672	5.00627	0	0	0	0	0	2.79134	2.00633	0	0	0	4.38047		female	82.1333	90.8	87.3333	83.4667	79.4667	95.2	89.2	34.6667	20
130	fc81	male	7.9268	6.8838	15.0192	0	16.8966	32.9589	13.3504	0	0	0	3.3376	0	97.6277	90.1957	90.4043	79.3487	81.5273	76.7527	50.7703	54.3767	7.301	56.2143	26.3914	54.498	14.7575	0	0	0	0	33.4947	99.5827	90.613	40.6063	0	5.0064	0		female	92.8	78.2667	66	79.6	77.2	47.7333	54.6667	24.8	70.4
146	fc81	male	7.30087	7.92663	7.92663	19.3129	18.6515	49.6457	36.7127	8.34383	0	0	0	8.761	97.446	89.153	81.0177	73.091	57.0293	74.134	40.3417	54.7347	54.25	68.1523	63.0787	39.09	10.1143	0	0	0	0	0	12.7243	52.7747	42.1363	0	9.804	56.1683		female	85.6	79.6	67.7333	57.8667	67.0667	56.6667	54.8	58.9333	27.8667
128	fc81	male	32.7503	32.1245	22.5289	32.7503	0	3.3376	12.2436	57.0117	23.46	4.9097	10.6386	25.8665	91.3677	91.2387	90.8217	81.8517	78.514	93.5333	92.2817	99.8547	73.4447	58.0713	18.0509	0	0	0	0	3.5462	4.3806	11.473	15.4365	15.4364	16.0623	4.58923	7.92683	7.50963		female	70.6667	82	63.2	78.2667	75.4667	42.1333	62.1333	69.8667	26.8
133	fc81	male	25.53	56.0323	3.3376	26.7007	49.438	10.0128	10.6386	21.9029	8.96977	0	0	4.5892	95.5473	84.355	68.122	88.072	90.8217	88.7357	48.3987	77.34	72.465	83.312	53.9157	30.4555	0	3.5462	0	0	7.50957	3.7548	0	0	14.602	0	5.84077	14.602		female	91.0667	70.4	79.4667	72.5333	48.8	69.4667	54.4	36.1333	52.4
159	fc81	male	0	0	6.67517	7.50957	0	5.00637	4.79777	3.33757	23.7802	8.13533	3.75477	0	86.373	73.9253	78.9317	87.2753	86.2323	87.6907	56.9473	69.628	82.4403	76.257	45.7733	60.3573	68.348	0	0	0	0	0	4.79777	3.75477	0	0	3.33757	0		female	96.5333	95.7333	86.4	54.1333	60.8	51.6	69.6	64.1333	80.6667
144	fc81	male	52.023	3.4636	3.75473	0	14.8103	24.4057	3.96333	0	18.9822	31.498	22.737	7.09227	90.9777	100	84.3553	100	87.7503	74.0767	83.521	91.656	87.067	73.9877	47.1633	48.0597	8.4494	0	0	0	4.7977	5.2149	3.75473	0	16.6877	4.8915	33.2816	10.6384		female	83.8667	68	78.5333	85.3333	71.3333	90.5333	47.4667	60.4	39.8667
134	fc81	male	0	13.3504	21.9031	0	3.5462	4.5892	3.5462	0	0	3.9634	15.2278	15.2278	97.8343	100	97.2883	100	96.6623	96.4537	100	94.5763	98.5397	94.9937	100	99.3743	52.9353	0	3.5462	0	0	0	3.5462	3.7548	0	0	11.2644	0		female	85.6	77.6	72	74.1333	71.2	85.7333	63.2	60.8	49.7333
169	fc81	female	3.33757	7.71813	3.33757	1.57655	34.9283	5.00637	0	0	0	17.3137	18.7739	4.79777	92.8263	63.6227	64.2153	75.1767	81.931	15.8535	0	7.71813	0	0	11.4729	24.4784	22.4563	0	34.0017	7.30093	0	3.33757	3.54617	24.5025	25.9475	62.4523	10.7968	8.96973		female	91.0667	81.3333	60.4	61.7333	74.1333	74.9333	72.6667	45.3333	37.8667
167	fc81	female	7.92673	10.8471	11.2643	7.71813	0	7.50953	11.4169	10.9031	7.30093	11.4729	17.7918	3.06799	85.332	62.5643	60.702	77.1813	31.4219	54.317	14.3883	4.38057	0	0	0	0	0	0	0	4.38057	3.33757	0	3.75477	0	0	3.33757	0	11.6815		female	89.6	82.5333	90.5333	59.0667	33.2	76.4	71.3333	92.5333	72.8
203	fc81	female	0	31.8697	15.4821	0	3.33757	0	0	0	0	3.33757	24.406	17.1051	86.3597	66.848	69.336	86.8583	46.6753	30.2468	30.3331	12.6381	0	0	0	6.33413	9.72793	2.53355	2.47281	0	0	28.7866	12.3073	7.09233	12.9331	3.96337	0	3.33757		female	94.6667	86	92.2667	99.4667	91.3333	68.6667	70.1333	86	47.6
182	fc81	female	10.43	0	0	0	0	0	3.54617	0	0	3.75477	0	0	82.8247	64.8633	66.5077	57.4	64.7923	16.5612	47.352	15.0191	4.38057	0	6.46657	20.8599	21.4857	0	7.71817	0	0	3.96337	6.46657	0	0	0	6.67517	0		female	86.6667	100	95.7333	99.4667	92.9333	64	77.3333	80.9333	90.5333
171	fc81	female	19.3996	16.6878	6.67513	14.8105	27.1083	40.341	33.0949	2.32125	6.23127	24.6146	34.6273	10.0127	86.794	79.3487	61.4093	64.2763	39.6337	7.30093	15.6449	8.7611	30.0381	23.7802	23.363	16.3507	22.8658	0	0	0	0	5.00633	27.9521	0	10.2213	25.0318	10.8471	0		female	92.5333	94.4	85.4667	70.9333	86.5333	89.3333	60.5333	74.9333	93.2
186	fc81	female	0	0	0	10.8472	7.0924	0	3.9634	3.3376	0	9.387	12.516	4.3806	89.281	68.421	58.1543	60.9563	66.868	32.843	36.9223	23.1546	0	9.1784	3.7548	31.9159	0	0	3.7548	0	0	0	0	16.4794	0	4.3806	4.7978	13.7676		female	88.8	87.4667	90.2667	94.2667	68.1333	87.6	86.2667	93.8667	78.4
175	fc81	female	0	0	0	0	19.6082	39.425	23.7802	0	0	0	0	4.79777	70.5213	91.0303	79.9747	69.2853	57.914	65.5813	58.611	3.33757	10.8471	0	3.54617	5.63217	0	0	0	0	0	0	5.42357	15.0191	0	0	3.75477	10.8471		female	92.5333	97.0667	100	87.3333	74.4	71.7333	94.9333	73.0667	92.8
184	fc81	female	3.3376	3.7548	3.9634	11.473	5.4236	14.0435	3.89603	7.7182	0	26.4654	11.1365	14.3394	83.864	69.4567	74.47	65.083	4.7978	0	0	27.118	25.6578	57.9907	13.1418	27.7438	0	6.0494	0	0	16.8966	7.0924	5.6322	48.4763	88.7357	40.3063	3.3376	0		female	93.4667	88.9333	82.6667	87.0667	66.5333	66.4	78.4	93.8667	89.8667
185	fc81	female	30.5365	3.2565	5.42357	0	5.63217	0	0	13.7904	19.7941	4.17197	4.02087	3.6973	87.414	91.4473	83.7293	78.9317	76.2197	49.5197	32.1242	32.3328	26.9093	25.4491	13.9636	12.8056	3.68627	0	0	0	0	0	0	3.75477	17.5223	12.978	3.91847	3.33757		males	80.1333	44.5333	30.9333	13.2	12.1333	3.33333	0	4.26667	6.26667
173	fc81	female	7.09237	9.17837	6.88377	6.88377	35.2533	8.76117	3.3376	4.58917	3.33757	0	0	0	78.653	58.188	59.4507	78.6873	66.4157	56.8207	35.9593	44.3513	18.182	32.0904	8.34397	0	0	0	0	0	10.6385	18.7739	23.9889	4.17197	0	13.1417	43.9317	35.336		males	77.3333	43.0667	52.8	46.5333	35.3333	29.0667	0	0	19.2
199	fc81	female	0	0	0	0	3.33757	22.32	11.6815	7.30093	15.8534	4.77893	29.2225	23.5716	83.4563	98.957	88.9443	94.785	80.3917	88.3107	38.4713	15.5554	14.2286	27.491	12.7245	3.33757	0	0	3.75477	0	0	10.5821	21.542	0	16.6878	7.09233	29.7637	11.5387		males	80.6667	88.1333	75.8667	65.2	36.6667	30.8	16.4	3.73333	27.3333
179	fc81	female	0	0	0	0	0	7.50953	13.1417	0	5.84077	0	0.895383	10.1603	86.375	82.6863	63.078	66.365	18.2802	36.164	61.2057	35.584	67.3773	12.5159	4.17197	0	0	3.96337	0	0	0	0	7.09233	7.92673	23.5716	7.50953	4.79777	0		males	81.4667	69.8667	68.6667	75.7333	58.1333	36.5333	24.4	10.2667	28
193	fc81	female	8.76113	7.30097	21.9029	4.17197	11.8901	3.75477	35.879	3.75477	0	0	29.263	36.654	83.244	68.7103	71.2133	79.14	65.5813	76.4283	78.431	12.5159	12.7245	23.7802	21.6943	3.96337	7.09237	8.76113	21.2771	4.17197	4.17197	0	3.96337	22.7373	0	3.75477	21.9029	5.42357		males	78.8	70.4	60.2667	59.4667	26.5333	10.1333	0	40.8	26.1333
174	fc81	female	3.9634	7.5096	4.172	3.7548	38.3823	8.344	0	4.6082	36.377	39.4253	16.688	0	94.7093	83.312	98.1227	97.0797	48.6843	69.753	59.1143	34.8363	19.817	39.2167	0	13.1418	0	0	13.1418	11.6816	0	4.3806	29.408	7.097	0	11.6816	5.0064	0		males	73.8667	72.8	60.1333	79.4667	41.3333	29.2	30.6667	23.6	8.8
195	fc81	female	6.88373	0	0	0	0	0	0	8.55253	8.7611	3.54617	8.34393	14.8105	89.2973	86.968	83.8283	74.9683	85.0547	79.275	61.32	35.879	13.1417	34.836	30.2467	0	0	0	0	0	0	13.5589	16.2706	3.33757	7.30093	29.2037	3.33757	0		males	75.3333	40	31.2	35.0667	6.93333	3.86667	12.6667	49.3333	12.4
177	fc81	female	3.75477	3.96337	16.4793	4.58917	0	0	0	8.96977	12.3073	29.2039	0	4.79777	71.5603	85.8153	74.1337	56.983	72.7193	59.7403	30.8734	19.6083	31.9157	22.1115	46.9223	49.659	0	0	0	0	0.265303	17.4656	5.42357	3.96337	21.0685	0	0	6.46657		males	89.8667	74.8	38.1333	42.4	41.7333	61.6	65.0667	0.533333	0
192	fc81	female	3.3376	15.2278	0	8.1354	0	8.7612	25.2406	21.0686	24.4062	40.0513	13.559	7.5096	86.3633	75.302	61.492	84.355	73.7163	83.312	44.5123	42.009	34.2703	14.9115	40.7847	21.0686	0	0	0	0	3.3376	33.7933	0	0	4.172	4.172	17.1052	20.2342		males	90	85.3333	89.0667	65.6	63.6	67.2	48.5333	11.6	0
190	fc81	female	0	3.3376	16.4794	0	0	0	0	10.6386	14.3934	4.5892	16.9471	18.0978	83.8573	75.3047	42.9717	27.3266	32.1245	22.5166	61.2003	61.886	27.5557	27.3062	32.9589	47.614	45.0047	4.3806	0	0	0	0	10.0128	5.0064	7.5096	13.559	11.1594	23.051		males	64.2667	73.0667	29.2	49.7333	46.5333	18	35.3333	48.8	59.2
191	fc81	female	6.88373	11.4729	0	7.92673	17.3136	3.75477	0	17.105	19.925	4.06373	0	0	79.076	68.0847	63.8027	52.0223	61.6917	38.7993	36.7133	51.5237	62.3707	42.0537	39.091	24.6946	61.0393	31.9155	0	0	0	0	8.5525	10.2213	16.2706	0	3.54617	30.6639		males	91.7333	80.8	68.5333	36.8	56.8	11.4667	22.9333	17.8667	30.1333
172	fc81	female	21.903	8.7612	13.7676	50.8983	18.9826	20.5083	11.4076	16.4794	14.602	13.7676	6.72567	29.5708	97.8363	86.441	68.71	82.8947	85.1893	76.011	49.242	55.219	69.753	34.3987	8.5526	4.172	22.871	5.7072	0	5.8408	19.438	18.1101	2.91085	4.18157	0	3.3376	6.6752	7.0924		males	65.7333	78	63.2	48.4	30	33.2	31.2	36.4	33.3333
176	fc81	female	17.9397	22.7375	0	7.50963	7.50963	6.67523	0	3.3376	10.0128	0	3.8035	8.13543	89.2817	68.5013	65.837	55.938	12.9004	36.2813	19.6236	44.5773	26.5555	44.2233	65.6783	66.1757	34.1613	0	0	8.13543	35.6707	0	0	0	0	0	5.6322	11.0558		males	96	84	79.6	30.9333	65.7333	60.5333	35.6	0	13.7333
180	fc81	female	0	6.67517	7.09237	0	3.33757	5.42357	26.0166	1.51844	15.6449	23.7567	39.866	46.5177	84.7023	84.7723	68.7457	81.608	91.4473	89.9873	82.4777	59.1617	12.0987	40.6767	16.6879	5.2835	18.0796	3.3376	24.4061	23.7803	45.74	24.3494	25.2405	3.33757	20.6151	59.6953	12.6419	62.871		males	86.4	83.3333	79.8667	58.6667	23.2	8.93333	24.8	8.66667	68.1333
178	fc81	female	0	3.5462	0	0	4.3806	28.9954	19.1912	0	0	15.0192	20.0256	0	96.5867	82.8093	94.6617	93.3247	46.6883	69.0373	75.5937	88.527	70.7723	4.3806	0	6.7322	63.7037	28.6492	0	0	0	0	23.989	8.1354	17.9396	8.5526	3.6554	13.2412		males	89.6	67.8667	47.8667	58.5333	21.2	7.2	27.0667	10.5333	13.3333
170	fc81	female	0	11.8902	0	17.731	4.5892	0	7.7182	0	17.3138	8.55257	3.7548	3.3376	63.8383	88.7357	83.312	83.312	78.6017	62.3647	82.6863	62.035	75.5667	44.223	0	0	0	0	0	8.34397	5.215	0	0	7.9268	7.301	0	0	27.5352		males	72.9333	66.8	45.8667	21.4667	3.86667	0	3.86667	18.6667	39.0667
200	fc81	female	17.3138	13.3504	37.7893	4.13927	3.3376	0	60.2853	23.1546	44.53	46.4197	31.9159	35.462	96.376	81.226	82.6863	88.527	93.4177	95.7477	84.9687	40.1317	35.3133	28.9954	40.4683	27.3798	70.5873	44.507	0	0	11.473	0	4.99687	9.18797	3.9634	0	28.161	9.5956		males	81.8667	95.6	88.8	85.2	60	76.8	23.7333	23.7333	34.4
202	fc81	female	19.8977	27.663	13.559	11.473	20.6514	33.5847	9.38697	0	17.1052	19.1644	37.5747	25.032	93.8767	82.4777	82.269	88.527	72.2563	44.721	72.465	72.727	70.1167	65.9983	43.4893	14.037	4.11117	0	0	0	9.1784	8.9698	13.7676	25.9475	21.3579	5.8875	12.7246	7.5096		males	90.4	87.3333	87.8667	85.2	69.0667	75.0667	68	73.2	53.4667
198	fc81	female	3.3376	9.38697	28.5781	20.2341	7.50957	10.2214	59.2423	13.559	3.7548	45.8667	38.2547	45.2103	87.412	95.2023	92.4903	96.871	86.024	87.6927	92.699	84.5637	30.0887	47.7693	20.4427	23.845	8.9051	0	0	0	21.0685	7.30097	27.5404	11.4677	6.46657	11.0558	50.481	37.965		males	81.0667	68.9333	72.2667	83.7333	72.9333	64.6667	70.2667	40.2667	40.5333
188	fc81	female	23.0267	35.1727	3.3376	34.836	21.8896	16.8966	0	22.5288	16.2708	21.6944	13.7676	11.0558	88.8703	78.9313	86.441	71.839	71.509	59.0337	44.506	55.151	69.1273	77.054	20.1263	66.3347	55.212	23.2216	0	0	0	3.3376	19.6084	13.3504	12.516	3.3376	11.0558	6.0494		males	94.8	83.4667	79.0667	69.6	58.5333	62.1333	77.7333	55.7333	44.5333
187	fc81	female	4.38057	3.33757	3.96337	0	3.75477	3.96337	3.33757	6.04937	5.21497	0	0	8.34393	90.962	86.6497	85.8153	86.1843	79.476	53.1947	79.8913	55.652	59.4947	63.1153	46.399	46.59	24.7509	0	0	0	14.8105	39.8423	3.33757	0	11.8901	0	0	4.38057		males	96.8	86.2667	82.5333	85.2	82.2667	87.8667	76.9333	70.6667	98.4
183	fc81	female	0	7.7181	13.1416	0	0	3.54617	3.54617	48.2153	36.8927	12.5158	4.58913	0	97.0193	81.2263	83.3123	80.3333	77.947	71.8393	80.505	57.5417	41.7507	71.4727	51.5997	69.1333	36.6253	3.75477	0	2.50116	5.21693	0	0	0	4.38053	0	0	3.33757		males	93.3333	91.6	81.0667	87.2	79.2	93.2	87.7333	75.3333	58.6667
181	fc81	female	62.661	82.6863	44.8937	3.33757	3.75477	7.79123	3.47303	0	0	3.96337	11.2643	31.2897	95.557	83.1037	86.024	81.2263	68.919	71.4113	59.8677	71.9663	77.6457	75.177	62.659	43.2637	37.0467	0	6.46653	0	8.3439	14.6018	34.0313	28.5478	18.148	0	3.33757	5.42353		males	95.4667	83.6	82.5333	95.4667	95.0667	88.6667	98.9333	91.0667	78.4
165	fc81	female	7.50957	48.7657	57.2027	8.76117	17.1051	13.0024	5.7715	4.38057	0	18.1481	33.5843	11.6815	86.7883	85.723	85.9427	75.7213	70.715	49.0207	65.3717	81.6903	88.48	77.68	78.723	37.4203	4.10347	0	0	0	0	0	0	11.6815	5.42357	3.75477	21.2771	10.2214		males	97.3333	94.4	97.8667	81.0667	88.4	90.2667	84	74.8	78.9333
164	fc81	female	23.3633	21.6945	26.5245	44.3037	16.9927	19.6085	0	39.217	11.1526	25.5612	0	3.3376	97.2087	78.7227	87.484	62.6603	85.815	82.8947	43.6127	46.0377	83.1033	79.557	78.3057	79.3487	66.077	0	0	0	3.7548	0	0	10.0128	0	18.9827	6.67523	0		males	72.1333	41.3333	52.5333	44.9333	33.4667	0	0	8.53333	8.4
197	fc81	female	10.4299	3.96337	4.79777	0	0	10.2935	45.556	12.3622	0	0	0	8.13533	90.3403	74.7597	85.009	91.2107	89.7787	70.1703	64.6577	68.7997	82.6863	82.7693	62.995	60.7837	50.192	0	0	0	0	0	0	4.58917	10.0127	0	0	3.96337		males	72.4	44.6667	37.0667	48.2667	10.6667	0	14.1333	0	0
196	fc81	female	35.462	12.3074	0	21.6943	35.658	58.629	23.721	36.147	30.0383	21.4857	19.3997	43.734	100	100	87.484	64.7467	85.398	90.8217	100	54.108	72.465	79.14	64.7467	33.8093	7.71817	0	8.13537	15.0192	9.59557	5.42357	25.4544	37.003	79.3487	96.2453	69.753	68.0843		males	80.8	76.6667	77.6	26.5333	58.1333	33.6	33.3333	10.9333	4.93333
189	fc81	female	6.88377	18.3567	11.8901	15.6449	0	0	15.2277	18.3567	11.7869	29.0765	25.2624	54.2357	83.6613	93.325	81.226	80.7607	76.4767	72.465	68.9187	47.2247	54.071	86.061	79.766	87.6927	96.7173	11.4729	0	0	0	0	1.05821	3.11376	8.34393	4.79777	18.6969	1.74582		males	94.4	69.2	90.8	62	21.2	42.1333	7.33333	3.73333	24.4
201	fc81	female	48.2673	22.6562	6.9184	12.8985	25.0319	0	0	26.9093	21.7982	66.2307	23.7803	0	92.629	100	91.239	92.9077	89.153	63.496	74.7587	78.097	93.5333	61.2943	79.0463	94.3677	100	62.4523	33.3537	0	0	0	0	5.21497	9.59557	10.0128	10.0127	10.4284		males	83.2	90.9333	74	53.8667	34.2667	25.6	33.3333	30.6667	11.3333
194	fc81	female	3.5462	19.817	0	3.9634	12.7246	8.9698	25.4492	0	0	11.2644	38.591	43.5973	83.864	86.0237	99.3743	100	95.9153	90.7343	84.7723	98.957	90.4043	95.6193	85.1893	17.6031	4.11117	0	0	0	0	0	0	31.4985	10.6386	8.344	6.258	6.4666		males	53.8667	56.1333	34.8	28.5333	21.2	22.5333	14.9333	40.9333	21.7333
168	fc81	female	61.3287	39.586	48.4433	26.1876	45.5553	62.452	81.0173	69.9617	80.3917	28.0644	45.475	0	86.3613	91.8647	88.7357	76.6367	81.4347	94.9937	95.4107	90.8847	88.0467	91.656	94.1593	72.4647	63.574	11.6816	3.3376	0	0	0	4.7978	17.5225	27.7439	10.8472	38.689	38.4627		males	87.4667	81.2	58.8	55.3333	34.6667	16	12.4	18.1333	32.4
166	fc81	female	3.3376	20.2342	22.3202	13.7676	12.516	0	0	0	3.3376	21.6944	10.8472	12.7246	71.7613	90.4043	76.8453	65.7897	74.5507	91.0303	96.0367	100	97.4967	94.5763	95.6193	100	84.9807	82.0603	65.2863	0	0	8.9698	0	0	0	0	11.6816	13.9762		males	66.6667	45.2	48.6667	21.2	22.6667	27.2	21.3333	9.86667	25.7333
males	78.1333	76.6667	41.3333	35.8667	36.1333	43.8667	21.3333	14.8	20.6667	23.7333	14.6667	20.6667		80	fc73	males	phasic	2	0							81
males	89.0667	57.4667	67.7333	61.2	39.6	67.8667	33.4667	9.33333	3.33333	0	14.5333	34.8		86	fc73	males	phasic	2	4.53333							82
males	79.2	72.9333	87.4667	74.8	59.0667	23.6	35.2	30.8	43.2	3.6	11.3333	24.1333		64	fc73	males	sustained	2	5.06667							83
males	72.1333	58.8	55.8667	51.3333	31.4667	30.4	21.6	31.3333	28	33.3333	18.5333	26.5333		74	fc73	males	sustained	2	4.53333							84
males	88.8	58.2667	49.7333	59.8667	24.6667	36.5333	16.2667	31.6	41.2	20.2667	27.8667	19.2		82	fc73	males	sustained	2	0							85
males	84.6667	83.8667	71.3333	39.4667	79.6	43.3333	19.2	30.4	29.6	30.4	31.7333	11.4667		78	fc73	males	phasic	2	4.53333							86
males	87.4667	83.2	77.4667	79.6	63.0667	36.5333	23.3333	45.6	27.0667	32.4	33.7333	7.2		72	fc73	males	phasic	2	0							87
males	78.8	72.6667	49.4667	66	44.4	34.1333	24.9333	16.6667	29.7333	39.8667	19.6	50		69	fc73	males	sustained	2	0							88
males	86.9333	69.3333	55.3333	44.5333	44.2667	38.6667	23.0667	29.0667	46.1333	45.8667	9.86667	31.4667		75	fc73	males	sustained	2	0							89
males	97.0667	96.5333	99.0667	95.4667	97.7333	65.4667	75.3333	60.4	3.33333	13.7333	7.6	20.8		67	fc73	males	sustained	2	0							90
males	89.2	77.6	74.6667	55.3333	41.0667	51.0667	38.1333	21.8667	15.7333	39.7333	61.8667	38.8		84	fc73	males	sustained	2	7.6							91
males	57.2	51.8667	72.1333	56.9333	36.8	40.1333	30	23.6	39.6	46.2667	40.9333	50.5333		85	fc73	males	sustained	2	0							92
males	93.2	91.8667	82.5333	38.9333	46.1333	15.8667	12.9333	44.9333	45.7333	40.4	76.2667	57.8667		79	fc73	males	sustained	2	7.33333							93
males	79.8667	72.2667	91.6	53.8667	34.2667	65.6	69.0667	55.2	72.2667	40.5333	14.2667	14		83	fc73	males	sustained	2	0							94
males	92.1333	100	73.4667	56.2667	67.8667	64.1333	70.2667	30.6667	83.8667	84.8	32.9333	71.2		81	fc73	males	sustained	2	12.8							95
males	95.3333	83.0667	74	67.3333	87.4667	79.4667	82.1333	70.9333	73.8667	68.6667	60.5333	44.2667		68	fc73	males	sustained	2	3.46667							96
														105	fc73	females	phasic	3	3.6							97
														113	fc73	females	phasic	3	0							98
														112	fc73	females	phasic	3	0							99
														111	fc73	females	phasic	3	7.86667							100
														97	fc73	females	phasic	3	0							101
														102	fc73	females	phasic	3	0							102
														96	fc73	females	phasic	3	0							103
														108	fc73	females	phasic	3	9.6							104
														106	fc73	females	phasic	3	0							105
														100	fc73	females	sustained	3	0							106
														114	fc73	females	sustained	3	0							107
														104	fc73	females	sustained	3	36.5333							108
														94	fc73	females	sustained	3	8							109
														101	fc73	females	sustained	3	24.8							110
														110	fc73	females	sustained	3	19.4667							111
														115	fc73	females	sustained	3	43.2							112
														99	fc73	females	sustained	3	28.9333							113
														98	fc73	females	sustained	3	0							114
														103	fc73	females	sustained	3	8.93333							115
														93	fc73	females	sustained	3	6.4							116
														95	fc73	females	sustained	3	3.46667							117
														109	fc73	females	sustained	3	44.9333							118
														107	fc73	females	sustained	3	26.1333							119
														92	fc73	females	sustained	3	11.7333							120
														70	fc73	males	phasic	3	24.9333							121
														76	fc73	males	phasic	3	0							122
														63	fc73	males	phasic	3	0							123
														65	fc73	males	phasic	3	3.86667							124
														77	fc73	males	sustained	3	3.33333							125
														71	fc73	males	phasic	3	0							126
																										Showing 1 to 14 of 1,728 entries, 7 total columns
[truncated: 32 more columns]

## Sheet: Fig2
Figure 2b															Figure 2c						Figure 2d
sex	batch	13	14	15	16	17	18	19	20	21	22	23	24		sex	animal	batch	freeze_r1_18_24	decay_rate_MR1		sex	animal	retrieval	batch	1	2	3	4	5	6	7	8	9	10	11	12	13	14	15	16	17	18	19	20	21	22	23	24	25
females	fc83	92.697	73.86	69.588	29.6517	37.504	26.9394	33.0598	0	4.2741	8.94893	5.8769	4.6748		females	319	fc83	11.9677	0.299303		females	319	MR1	fc83	9.21607	11.086	4.6748	0	3.4727	3.60627	0	4.00697	0	41.664	22.5813	0	92.697	73.86	69.588	29.6517	37.504	26.9394	33.0598	0	4.2741	8.94893	5.8769	4.6748	3.33913
females	fc83	53.9613	54.7627	58.9033	4.67487	21.3708	0	15.2267	0	19.5008	26.4463	30.7205	6.01053		females	320	fc83	13.9864	0.116457		females	320	MR1	fc83	0	0	0	0	0	8.68187	0	0	0	0	0	3.60633	53.9613	54.7627	58.9033	4.67487	21.3708	0	15.2267	0	19.5008	26.4463	30.7205	6.01053	0
females	fc83	90.5507	49.7787	65.6307	22.3057	31.2139	26.8877	32.3326	7.47033	7.61333	3.33917	2.78117	19.2574		females	298	fc83	14.2402	0.25636		females	298	MR1	fc83	0	0	0	0	15.7609	0	0	0	6.27763	23.2407	11.8875	15.2266	90.5507	49.7787	65.6307	22.3057	31.2139	26.8877	32.3326	7.47033	7.61333	3.33917	2.78117	19.2574	0
females	fc83	92.5573	89.0477	66.3413	65.5397	62.905	17.6308	52.4917	54.6013	14.3189	0	6.92747	7.49773		females	305	fc83	21.924	0.295215		females	305	MR1	fc83	12.021	0	10.561	30.4439	4.007	3.73987	9.75037	18.2986	4.007	4.007	15.4937	28.5833	92.5573	89.0477	66.3413	65.5397	62.905	17.6308	52.4917	54.6013	14.3189	0	6.92747	7.49773	0
females	fc83	78.8963	72.1373	84.4533	77.0263	48.8437	21.8165	37.4037	20.6983	18.833	0	24.9771	44.9407		females	288	fc83	24.0956	0.193573		females	288	MR1	fc83	6.9455	18.0316	0	28.5834	11.3532	12.3037	30.8385	6.81193	3.87347	20.9514	24.7286	55.1943	78.8963	72.1373	84.4533	77.0263	48.8437	21.8165	37.4037	20.6983	18.833	0	24.9771	44.9407	40.676
females	fc83	91.4827	71.1493	79.1247	33.926	33.2583	0	0.00468333	34.9527	20.2059	55.5763	30.9752	34.2553		females	318	fc83	25.1386	0.0794184		females	318	MR1	fc83	0	10.9525	0	0	24.9771	19.3673	6.81193	27.7137	10.6201	20.8365	40.6043	0	91.4827	71.1493	79.1247	33.926	33.2583	0	0.00468333	34.9527	20.2059	55.5763	30.9752	34.2553	14.3631
females	fc83	72.352	60.236	75.2513	65.9277	20.7027	58.8337	46.8407	55.6733	14.6923	0	0	4.14053		females	323	fc83	25.7401	0.353869		females	323	MR1	fc83	0	20.0349	3.73987	0	8.6818	6.14403	0	16.9629	16.6958	4.00697	29.1174	48.394	72.352	60.236	75.2513	65.9277	20.7027	58.8337	46.8407	55.6733	14.6923	0	0	4.14053	0
females	fc83	94.6573	88.647	74.8393	56.632	48.586	46.1127	57.9867	20.951	32.323	13.6527	8.51933	18.913		females	321	fc83	28.3512	0.195118		females	321	MR1	fc83	0	0	8.2811	0	23.9084	0	9.46207	25.3988	9.0825	7.74683	3.87343	0.440763	94.6573	88.647	74.8393	56.632	48.586	46.1127	57.9867	20.951	32.323	13.6527	8.51933	18.913	56.0177
females	fc83	90.5167	87.311	80.0987	77.2927	77.5617	75.7733	30.1861	38.0343	55.1213	28.9244	7.21263	0		females	314	fc83	33.6075	0.289165		females	314	MR1	fc83	38.2	19.6343	3.33917	26.7134	34.193	4.007	8.1476	22.84	48.2433	35.236	51.824	2.83898	90.5167	87.311	80.0987	77.2927	77.5617	75.7733	30.1861	38.0343	55.1213	28.9244	7.21263	0	0
females	fc83	98.3973	90.155	98.2247	94.6443	87.5913	85.3077	78.6057	22.9733	31.6551	8.81537	0	11.8399		females	287	fc83	34.171	0.310121		females	287	MR1	fc83	21.3706	19.2852	19.9832	0	0	30.9873	14.9594	42.474	53.7257	48.0513	39.402	0.176623	98.3973	90.155	98.2247	94.6443	87.5913	85.3077	78.6057	22.9733	31.6551	8.81537	0	11.8399	12.8698
females	fc83	90.5507	91.501	89.5323	88.3787	79.4317	51.3303	43.142	32.4245	49.185	13.6418	55.923	5.5		females	294	fc83	35.8781	0.189533		females	294	MR1	fc83	3.33917	3.6063	0	4.94197	12.021	5.47623	0	8.81543	0	13.7574	19.5008	27.2477	90.5507	91.501	89.5323	88.3787	79.4317	51.3303	43.142	32.4245	49.185	13.6418	55.923	5.5	1.8964
females	fc83	93.3527	94.3903	96.6607	100	75.023	52.6707	68.124	71.1493	50.4467	9.29533	8.28117	0		females	286	fc83	37.1382	0.31473		females	286	MR1	fc83	19.1001	30.7702	30.2779	18.2909	0	10.1511	17.4973	4.67487	11.1094	52.068	53.1597	56.0983	93.3527	94.3903	96.6607	100	75.023	52.6707	68.124	71.1493	50.4467	9.29533	8.28117	0	0
females	fc83	90.6917	83.0327	72.7523	79.2923	79.873	75.9213	70.8683	13.4902	8.54827	19.7913	23.3507	50.028		females	297	fc83	37.4283	0.152501		females	297	MR1	fc83	9.57537	1.10997	3.33917	3.33917	6.0105	14.5588	12.5553	14.5588	18.8329	17.2301	21.2371	22.4392	90.6917	83.0327	72.7523	79.2923	79.873	75.9213	70.8683	13.4902	8.54827	19.7913	23.3507	50.028	29.0434
females	fc83	68.2543	72.1237	60.025	38.2927	60.8933	66.6493	38.6243	39.512	38.2	17.0964	44.344	23.0595		females	295	fc83	38.2122	0.094269		females	295	MR1	fc83	7.079	6.94543	0	5.4762	7.61327	0	8.01397	18.165	28.7167	30.7202	12.2881	0	68.2543	72.1237	60.025	38.2927	60.8933	66.6493	38.6243	39.512	38.2	17.0964	44.344	23.0595	26.4935
females	fc83	88.948	91.318	98.9313	100	97.3287	94.3903	59.7963	22.8305	15.4198	27.4552	30.854	28.1172		females	290	fc83	39.8376	0.159305		females	290	MR1	fc83	0	10.8189	7.7469	26.5798	11.4868	33.4087	16.4117	3.47273	12.1546	12.021	16.8294	12.2882	88.948	91.318	98.9313	100	97.3287	94.3903	59.7963	22.8305	15.4198	27.4552	30.854	28.1172	36.6627
females	fc83	93.896	71.016	82.4527	81.618	84.907	80.7663	51.4967	21.3706	26.179	48.9143	25.2151	31.7353		females	293	fc83	40.8111	0.123009		females	293	MR1	fc83	0	0	10.8189	14.5587	16.5622	6.94547	0	11.2196	38.6307	36.033	7.8804	0	93.896	71.016	82.4527	81.618	84.907	80.7663	51.4967	21.3706	26.179	48.9143	25.2151	31.7353	94.123
females	fc83	98.6983	78.362	85.3077	83.7047	61.707	41.1387	50.097	54.8543	40.6367	43.9437	19.1001	44.0117		females	322	fc83	41.9689	0.1049		females	322	MR1	fc83	3.47273	3.6063	0	0	0	0	4.67483	12.956	3.73987	7.47977	0	6.8119	98.6983	78.362	85.3077	83.7047	61.707	41.1387	50.097	54.8543	40.6367	43.9437	19.1001	44.0117	68.5853
females	fc83	89.4853	64.872	85.0407	87.311	80.9363	68.386	72.14	79.5643	42.635	19.9014	0	13.6979		females	301	fc83	42.3321	0.248635		females	301	MR1	fc83	7.2126	11.2196	0	6.8119	0	0	0	0	0	0	3.47273	0	89.4853	64.872	85.0407	87.311	80.9363	68.386	72.14	79.5643	42.635	19.9014	0	13.6979	32.6497
females	fc83	80.2713	86.5413	58.1947	90.3833	79.5547	58.6057	76.6263	31.7493	30.4247	45.9457	26.4455	35.4007		females	311	fc83	43.5997	0.102312		females	311	MR1	fc83	11.0857	4.27403	4.27403	19.2331	21.2365	11.4864	3.33907	14.5584	4.54113	3.73977	0	0	80.2713	86.5413	58.1947	90.3833	79.5547	58.6057	76.6263	31.7493	30.4247	45.9457	26.4455	35.4007	18.8259
females	fc83	85.879	83.1707	91.5853	74.2217	70.7853	54.818	51.5153	49.4053	30.0525	36.3537	39.7613	52.851		females	289	fc83	44.9653	0.0843056		females	289	MR1	fc83	19.3257	6.9869	3.47273	43.11	44.777	12.4217	3.33917	3.47273	0	6.94547	0	3.87343	85.879	83.1707	91.5853	74.2217	70.7853	54.818	51.5153	49.4053	30.0525	36.3537	39.7613	52.851	79.398
females	fc83	93.8953	68.2513	80.4817	48.1403	61.306	51.155	41.5907	74.2093	47.6557	30.8138	56.2967	15.749		females	308	fc83	45.3529	0.097124		females	308	MR1	fc83	0	5.39727	5.82213	3.47267	3.47267	6.2775	7.61313	9.88373	0	14.2913	7.7467	0	93.8953	68.2513	80.4817	48.1403	61.306	51.155	41.5907	74.2093	47.6557	30.8138	56.2967	15.749	17.2413
females	fc83	89.7523	97.3287	85.174	90.9173	92.3867	79.698	36.6893	24.1614	84.5477	32.8574	16.8294	49.8943		females	317	fc83	46.3825	0.119173		females	317	MR1	fc83	3.33917	15.2266	20.035	7.47973	3.73987	8.28113	37.5323	57.6363	61.6663	12.3939	0	3.47273	89.7523	97.3287	85.174	90.9173	92.3867	79.698	36.6893	24.1614	84.5477	32.8574	16.8294	49.8943	49.0783
females	fc83	95.4897	85.174	77.2937	78.4957	86.5097	81.434	43.1003	67.4467	76.4007	27.6484	37.666	8.74403		females	316	fc83	48.92	0.148095		females	316	MR1	fc83	3.33917	12.605	5.293	11.3532	13.4903	15.3602	0	19.3673	53.0497	20.0118	10.2241	5.2697	95.4897	85.174	77.2937	78.4957	86.5097	81.434	43.1003	67.4467	76.4007	27.6484	37.666	8.74403	15.1645
females	fc83	92.949	80.232	74.2213	76.3587	74.8893	80.0983	50.9807	58.594	42.6503	40.8717	57.2653	17.4552		females	296	fc83	49.7022	0.103874		females	296	MR1	fc83	0	0	0	5.20913	0	0	3.60633	5.87697	19.1002	0	0	0	92.949	80.232	74.2213	76.3587	74.8893	80.0983	50.9807	58.594	42.6503	40.8717	57.2653	17.4552	12.6328
females	fc83	93.7623	81.167	100	88.3797	57.959	57.1663	41.558	31.2356	59.507	50.8187	82.1433	38.8143		females	313	fc83	51.6062	0.0646279		females	313	MR1	fc83	3.6063	0	7.4797	12.6888	24.0419	4.67483	7.079	0	3.47273	12.5552	0	0	93.7623	81.167	100	88.3797	57.959	57.1663	41.558	31.2356	59.507	50.8187	82.1433	38.8143	48.4433
females	fc83	98.565	78.2287	77.9613	70.6143	54.7623	59.355	69.5467	85.7083	29.6841	43.9437	40.9813	42.032		females	312	fc83	53.0359	0.077055		females	312	MR1	fc83	29.2095	47.458	43.543	65.949	43.3677	2.61262	0	0	0	7.7469	8.68187	0	98.565	78.2287	77.9613	70.6143	54.7623	59.355	69.5467	85.7083	29.6841	43.9437	40.9813	42.032	89.849
females	fc83	98.9747	100	100	86.6433	83.037	79.431	59.5297	55.4063	57.2417	22.7989	78.7697	25.063		females	315	fc83	54.0343	0.109021		females	315	MR1	fc83	7.34613	30.453	14.6923	9.34963	3.8734	4.6748	12.5552	18.1046	85.0407	36.597	3.4727	4.54123	98.9747	100	100	86.6433	83.037	79.431	59.5297	55.4063	57.2417	22.7989	78.7697	25.063	21.418
females	fc83	89.5817	92.253	73.2477	77.3323	72.218	73.2867	56.7243	41.0003	12.1546	53.9613	84.385	67.009		females	300	fc83	55.503	0.0606344		females	300	MR1	fc83	3.33917	7.52947	16.9133	11.8875	25.2442	19.3673	0	37.8647	43.2107	0	8.68187	4.17167	89.5817	92.253	73.2477	77.3323	72.218	73.2867	56.7243	41.0003	12.1546	53.9613	84.385	67.009	72.485
females	fc83	96.928	86.6433	61.2267	79.606	45.68	42.7417	22.4393	89.5863	94.9243	83.9593	33.6293	49.111		females	284	fc83	59.4845	0.0403143		females	284	MR1	fc83	12.0211	12.956	8.5483	0	30.8541	50.355	0	53.7593	3.8082	8.68187	3.73987	26.7445	96.928	86.6433	61.2267	79.606	45.68	42.7417	22.4393	89.5863	94.9243	83.9593	33.6293	49.111	42.813
females	fc83	94.5237	77.0267	75.7743	74.539	70.9147	45.1453	32.8573	58.8803	84.0353	61.7367	78.3623	66.475		females	303	fc83	61.0703	0.0189782		females	303	MR1	fc83	39.8027	26.0454	4.28413	39.2583	0	0	9.4832	35.5287	11.116	46.9853	0	60.9463	94.5237	77.0267	75.7743	74.539	70.9147	45.1453	32.8573	58.8803	84.0353	61.7367	78.3623	66.475	37.3183
females	fc83	98.167	95.8593	91.8523	95.325	79.601	95.2887	51.3817	72.886	81.3007	75.5573	32.4333	29.0581		females	306	fc83	62.558	0.0915703		females	306	MR1	fc83	7.47973	0	24.7098	21.9049	34.5937	16.2951	11.4867	12.021	15.8944	24.5763	18.8329	8.14757	98.167	95.8593	91.8523	95.325	79.601	95.2887	51.3817	72.886	81.3007	75.5573	32.4333	29.0581	66.3083
females	fc83	98.9627	95.378	82.1827	87.1777	80.232	62.4677	71.1447	55.831	64.701	54.7207	71.5797	68.4487		females	304	fc83	64.1276	0.0417275		females	304	MR1	fc83	20.5694	47.817	8.949	0	37.7233	49.496	10.9525	7.88047	18.5892	3.18231	0	24.8435	98.9627	95.378	82.1827	87.1777	80.232	62.4677	71.1447	55.831	64.701	54.7207	71.5797	68.4487	93.8357
females	fc83	92.448	91.1847	89.7157	80.099	91.3183	82.9037	63.537	59.3967	92.654	88.647	82.236	15.454		females	310	fc83	69.2612	0.0752393		females	310	MR1	fc83	9.97787	43.4477	0	0	6.6782	8.1779	49.112	19.3757	3.3391	4.67473	3.87337	12.9557	92.448	91.1847	89.7157	80.099	91.3183	82.9037	63.537	59.3967	92.654	88.647	82.236	15.454	25.7894
females	fc83	97.7753	90.6503	78.9727	81.475	86.5507	88.089	64.9773	70.7897	90.371	84.0657	79.8723	50.58		females	307	fc83	75.535	0.0291652		females	307	MR1	fc83	0	6.67827	16.4286	26.8467	8.01393	0	0	0	0	8.28107	19.0999	16.0279	97.7753	90.6503	78.9727	81.475	86.5507	88.089	64.9773	70.7897	90.371	84.0657	79.8723	50.58	18.34
females	fc83	91.8863	77.2093	82.854	79.6977	84.1463	79.657	86.9103	88.6467	92.3867	59.93	73.821	97.195		females	302	fc83	82.6495	0.00374551		females	302	MR1	fc83	8.01403	4.54127	7.07907	9.21613	0	5.07553	21.905	9.08257	4.27413	0	0	15.6273	91.8863	77.2093	82.854	79.6977	84.1463	79.657	86.9103	88.6467	92.3867	59.93	73.821	97.195	29.8509
females	fc83	89.1147	82.1027	78.63	83.7053	87.84	90.9237	84.5067	89.0477	90.9177	88.7807	85.9363	90.1557		females	309	fc83	88.6098	-0.00618679		females	309	MR1	fc83	34.6877	8.587	19.0996	16.4283	0	0	3.87333	11.7536	31.5712	56.7253	1.99213	3.47263	89.1147	82.1027	78.63	83.7053	87.84	90.9237	84.5067	89.0477	90.9177	88.7807	85.9363	90.1557	100
females	fc83	99.77	100	100	100	100	100	100	94.2567	90.0513	87.109	99.6173	94.2387		females	285	fc83	95.039	0.00814469		females	285	MR1	fc83	44.5697	68.1603	46.0803	11.1874	33.751	49.8203	14.8259	80.61	89.9823	64.0707	86.2977	73.996	99.77	100	100	100	100	100	100	94.2567	90.0513	87.109	99.6173	94.2387	100
females	fc83	84.683	100	100	100	98.9313	100	94.9243	99.1987	99.8663	99.4657	100	99.065		females	291	fc83	98.9314	-0.00572479		females	291	MR1	fc83	3.60627	0	3.33913	27.7516	18.7294	18.8328	45.7937	27.4004	21.1034	44.344	5.20907	10.5517	84.683	100	100	100	98.9313	100	94.9243	99.1987	99.8663	99.4657	100	99.065	93.856
[truncated: 75 more columns]

## Sheet: Fig5
Figure 5 c,d,e,f,g											Figures 5 i,j,k									Figure 5 l,m,n
phenotype	animal	cell	max_Hz	FWHM	threshold	RMP	input_resistance	batch	sex		animal	cell	phenotype	rise_time_10_90	peak_mean	event_freq_median	batch	sex		animal	cell	phenotype	rise_time_10_90	peak_mplitude	event_frequency	batch	sex
sustained	303	E4	24	1.7963	-50.1961	-0.0748079	222.418	fc83	females		303	E7	sustained	1.01344	5.82389	2.18033	fc83	females		303	E8	sustained	1.32994	13.5263	1.30506	fc83	females
sustained	303	E5	13	1.91202	-37.8267	-0.0733781	330.255	fc83	females		303	E8	sustained	0.947061	14.0702	2.56739	fc83	females		303	E9	sustained	2.27167	9.63518	1.27241	fc83	females
sustained	303	E6	12	1.77868	-38.0453	-0.0754364	276.994	fc83	females		303	E9	sustained	1.10289	7.84153	0.309918	fc83	females		297	E7	phasic	2.39505	11.1542	3.14422	fc83	females
phasic	297	E1	12	2.3851	-37.7018	-0.0616372	484.999	fc83	females		303	E10	sustained	0.870348	7.95678	0.497974	fc83	females		297	E8	phasic	2.33975	11.7444	2.92121	fc83	females
phasic	297	E2	12	2.42372	-37.7018	-0.0714939	448.185	fc83	females		297	E7	phasic	1.4743	8.25075	2.64367	fc83	females		297	E9	phasic	2.61148	14.753	0.787819	fc83	females
phasic	297	E3	14	2.12017	-38.4827	-0.0727936	441.383	fc83	females		297	E8	phasic	1.02558	10.7188	2.69977	fc83	females		297	E10	phasic	2.27241	8.1928	1.65245	fc83	females
phasic	297	E4	12	2.478	-43.9177	-0.0805475	470.355	fc83	females		297	E9	phasic	0.870954	12.9818	1.68753	fc83	females		319	E8	phasic	1.58073	11.5722	4.65392	fc83	females
phasic	297	E6	18	2.10142	-44.886	-0.0696166	592.133	fc83	females		297	E10	phasic	1.74568	7.1575	0.821318	fc83	females		319	E9	phasic	2.45465	12.2875	2.80769	fc83	females
sustained	316	E1	3	1.64909	-48.7593	-0.0962218	308.516	fc83	females		319	E8	phasic	1.44203	8.6987	0.702923	fc83	females		308	E9	sustained	1.74371	18.8289	6.05719	fc83	females
sustained	316	E3	17	1.75494	-46.2604	-0.0835393	468.06	fc83	females		319	E9	phasic	1.7069	7.73849	1.99317	fc83	females		308	E10	sustained	3.08639	13.8365	5.65713	fc83	females
sustained	316	E4	17	1.79879	-41.1689	-0.0824725	225.218	fc83	females		308	E9	sustained	1.1634	11.6876	2.77086	fc83	females		308	E11	sustained	0.877462	17.2091	4.57799	fc83	females
phasic	319	E2	18	1.83151	-50.6959	-0.0986495	300.761	fc83	females		308	E10	sustained	1.52162	8.34378	3.83739	fc83	females		308	E12	sustained	2.51514	16.5908	3.82569	fc83	females
phasic	319	E3	6	2.001	-35.1716	-0.0804194	369.146	fc83	females		308	E11	sustained	1.50903	9.4781	1.9691	fc83	females		308	E13	sustained	2.51453	16.2576	5.23039	fc83	females
phasic	319	E4	13	1.91471	-38.7325	-0.0800654	373.817	fc83	females		308	E12	sustained	1.31552	10.2576	2.80032	fc83	females		308	E14	sustained	0.771784	13.7934	2.6781	fc83	females
phasic	319	E5	15	1.67532	-34.6719	-0.0809689	299.853	fc83	females		308	E13	sustained	1.51414	8.77493	1.32162	fc83	females		295	E8	phasic	2.24557	11.2491	2.8477	fc83	females
phasic	319	E6	14	1.98769	-35.1404	-0.085353	384.737	fc83	females		308	E14	sustained	1.47315	9.49484	2.49561	fc83	females		295	E9	phasic	2.72085	9.26656	3.39847	fc83	females
sustained	313	E1	11	1.82878	-38.5139	-0.0790432	341.752	fc83	females		295	E8	phasic	1.53081	10.8686	3.88481	fc83	females		295	E10	phasic	2.50833	11.253	5.95284	fc83	females
sustained	313	E2	12	1.66797	-43.6366	-0.0858409	320.683	fc83	females		295	E9	phasic	1.35254	13.2249	9.43396	fc83	females		295	E11	phasic	2.99995	11.5025	4.371	fc83	females
sustained	313	E3	12	1.79346	-33.891	-0.0806115	194.703	fc83	females		295	E10	phasic	1.4804	9.71317	8.13022	fc83	females		295	E12	phasic	3.86365	8.90502	3.3158	fc83	females
phasic	321	E1	7	1.7845	-35.484	-0.0861838	434.261	fc83	females		295	E11	phasic	1.47024	9.73517	1.88123	fc83	females		284	E8	sustained	2.05336	11.3349	4.67154	fc83	females
phasic	321	E2	15	1.54658	-55.5999	-0.0956057	215.209	fc83	females		295	E12	phasic	1.26368	9.84813	6.51881	fc83	females		284	E9	sustained	1.74067	12.864	3.21024	fc83	females
phasic	321	E3	12	1.86978	-44.9172	-0.0945237	519.1	fc83	females		284	E8	sustained	1.46376	8.56812	2.49041	fc83	females		284	E10	sustained	2.44639	13.2091	6.29087	fc83	females
phasic	321	E4	13	1.90182	-43.4179	-0.0887398	290.625	fc83	females		284	E9	sustained	1.48848	9.3767	2.38379	fc83	females		284	E11	sustained	1.4177	11.2011	1.83238	fc83	females
phasic	321	E5	14	1.87605	-46.6977	-0.0921379	440.401	fc83	females		284	E10	sustained	1.55069	10.673	1.91976	fc83	females		288	E7	phasic	2.22537	16.0451	4.23484	fc83	females
phasic	321	E6	15	1.83888	-36.5148	-0.0777156	382.647	fc83	females		284	E11	sustained	0.738465	9.086	1.00402	fc83	females		288	E9	phasic	3.54498	12.2832	3.55289	fc83	females
phasic	321	E7	12	1.70726	-31.3296	-0.0801986	411.637	fc83	females		288	E7	phasic	1.32166	9.50296	2.38266	fc83	females		288	E10	phasic	3.18692	12.5878	4.50624	fc83	females
sustained	308	E1	9	1.63399	-36.9521	-0.0736492	257.067	fc83	females		288	E9	phasic	1.4239	9.51426	1.20184	fc83	females		288	E11	phasic	1.65865	13.2512	4.79459	fc83	females
sustained	308	E2	18	1.60256	-39.2635	-0.0752676	168.309	fc83	females		288	E10	phasic	1.67303	9.28209	2.76557	fc83	females		314	E7	phasic	2.38308	12.9332	6.22817	fc83	females
sustained	308	E3	13	1.85659	-37.5768	-0.0785955	229.175	fc83	females		288	E11	phasic	1.98977	9.04631	1.22519	fc83	females		314	E8	phasic	1.30668	13.4308	4.10738	fc83	females
sustained	308	E4	11	1.40418	-37.5456	-0.0698329	126.241	fc83	females		314	E7	phasic	1.52349	8.35573	3.58815	fc83	females		314	E9	phasic	1.98262	13.1214	4.37144	fc83	females
sustained	308	E5	20	1.45172	-43.5741	-0.0801191	181.789	fc83	females		314	E8	phasic	1.06649	9.31779	1.76713	fc83	females		302	E7	sustained	2.44849	14.0193	4.60611	fc83	females
sustained	308	E7	14	1.54171	-45.8543	NA	NA	fc83	females		314	E9	phasic	1.12178	8.35721	1.96657	fc83	females		302	E8	sustained	1.92844	11.4014	3.70819	fc83	females
sustained	308	E8	18	1.49616	-40.9503	-0.0747276	138.345	fc83	females		302	E7	sustained	1.2822	9.17345	3.94883	fc83	females		302	E9	sustained	1.88871	14.4325	4.47298	fc83	females
phasic	295	E1	8	1.78135	-31.5483	-0.0720487	229.335	fc83	females		302	E8	sustained	1.69458	8.95312	4.24629	fc83	females		320	E6	phasic	2.38675	14.9756	5.20563	fc83	females
phasic	295	E3	9	1.71441	-37.1707	-0.0803656	207.292	fc83	females		302	E9	sustained	1.42798	9.62643	0.954665	fc83	females		320	E7	phasic	1.92022	16.1856	4.53441	fc83	females
phasic	295	E4	12	1.75536	-39.3573	-0.0795371	298.416	fc83	females		320	E6	phasic	1.17193	9.85207	1.9126	fc83	females		320	E8	phasic	3.6452	13.3622	4.57604	fc83	females
phasic	295	E5	16	1.65764	-40.2319	-0.0730822	225.164	fc83	females		320	E7	phasic	0.912192	10.3119	2.53616	fc83	females		305	E7	phasic	1.38177	11.7381	3.21449	fc83	females
phasic	295	E6	14	1.66209	-37.3269	-0.074948	192.557	fc83	females		320	E8	phasic	1.37059	10.2656	1.603	fc83	females		305	E9	phasic	2.22967	13.5454	3.88197	fc83	females
phasic	295	E7	17	1.55294	-40.8878	-0.0774374	251.241	fc83	females		305	E7	phasic	1.21696	7.16824	1.93535	fc83	females		305	E10	phasic	1.51842	12.2992	4.28823	fc83	females
sustained	285	E1	6	1.68424	-33.1413	-0.0690794	390.75	fc83	females		305	E8	phasic	1.35789	10.1053	1.67671	fc83	females		304	E8	sustained	1.95473	12.562	5.23038	fc83	females
sustained	285	E2	9	2.06978	-34.1721	-0.0757716	263.363	fc83	females		305	E10	phasic	1.28004	8.03884	2.22667	fc83	females		304	E9	sustained	1.93101	15.1463	5.93582	fc83	females
sustained	285	E3	7	1.71485	-33.0164	-0.0785731	347.963	fc83	females		304	E8	sustained	1.3991	7.88305	4.00889	fc83	females
sustained	284	E1	15	1.87938	-40.9191	-0.0740607	303.917	fc83	females		304	E9	sustained	1.29742	9.08502	3.14168	fc83	females
sustained	284	E2	11	2.12147	-38.3889	-0.0766214	400.924	fc83	females		304	E10	sustained	0.980972	8.50981	3.88653	fc83	females
sustained	284	E3	12	1.80026	-39.1074	-0.0790779	203.611	fc83	females
sustained	284	E4	8	2.23082	-37.3894	-0.0743377	462.975	fc83	females
sustained	284	E5	13	1.9442	-39.6071	-0.0778971	188.871	fc83	females
sustained	284	E6	23	1.6127	-47.9159	-0.0725419	295.234	fc83	females
sustained	284	E7	19	1.5713	-46.9788	-0.0726347	367.506	fc83	females
phasic	288	E2	5	1.76103	-33.891	-0.0802328	296.661	fc83	females
phasic	288	E3	16	1.58634	-37.733	-0.0777339	231.209	fc83	females
phasic	288	E4	18	1.53992	-35.9525	-0.0744392	225.338	fc83	females
phasic	288	E5	8	1.64807	-37.2957	-0.0797937	254.975	fc83	females
phasic	288	E6	12	1.64552	-38.4202	-0.0823632	246.477	fc83	females
sustained	302	E1	12	1.70869	-44.8548	-0.0783418	522.033	fc83	females
sustained	302	E2	10	1.88737	-42.1997	-0.0842452	325.481	fc83	females
sustained	302	E3	12	1.64739	-40.7004	-0.077478	464.411	fc83	females
sustained	302	E4	18	1.55402	-43.2617	-0.0752075	205.07	fc83	females
sustained	302	E5	19	1.72604	-46.6352	-0.0791985	189.763	fc83	females
sustained	302	E6	11	1.65767	-38.9512	-0.0767848	465.016	fc83	females
phasic	320	E1a	10	1.54902	-39.7009	NA	NA	fc83	females
phasic	320	E1b	9	1.59378	-33.5161	-0.0758061	349.04	fc83	females
phasic	320	E2	11	1.59516	-34.0159	-0.0775566	226.294	fc83	females
phasic	320	E4	13	1.58228	-39.2635	-0.0731864	235.319	fc83	females
phasic	320	E5	12	1.46181	-35.8901	-0.0748922	230.917	fc83	females
phasic	305	E3	9	1.56862	-36.14	-0.0820515	158.131	fc83	females
phasic	305	E4	14	1.55974	-39.9195	-0.0760019	300.512	fc83	females
phasic	305	E5	12	1.57331	-34.6719	-0.0714045	400.465	fc83	females
phasic	305	E6	17	1.4516	-34.4845	-0.0757633	378.45	fc83	females
sustained	304	E1	8	1.73547	-32.8914	-0.0800867	308.245	fc83	females
sustained	304	E2	6	1.79303	-35.7651	-0.0780735	492.494	fc83	females
sustained	304	E3	10	1.45384	-37.5143	-0.0758498	260.62	fc83	females
sustained	304	E4	9	1.64267	-34.5469	-0.074322	377.081	fc83	females
sustained	304	E5	23	1.52841	-39.7946	-0.0781341	409.983	fc83	females
sustained	304	E6	18	1.47846	-39.8258	-0.0839812	289.872	fc83	females

## Sheet: Fig S1
Figure S1c, d							Figure S1e							Figure S1f					Figure S1g,h								Figure S1i,j								Figure S1k				Figure S1l					Figure S1m
animal	batch	protocol	phenotype	bin	freezing		animal	batch	sex	retrieval	bin	freezing		animal	batch	sex	dist_adapt_1_12		animal	batch	sex	retrieval	freeze_13_17	freeze_18_24	time		animal	batch	retrieval	freeze_13_17	freeze_18_24	time			batch	fc81_males.freeze_r1_18_24	phenotype		batch	fc81_females.freeze_r1_18_24	class.fc81f3			animal	freezing_R1_13	phenotype_MR1	sex	batch
1245	fc66	Predicitible	phasic	1	0		169	fc81	female	MR1	1	3.33757		169	fc81	female	102.478		37	fc72	females	MR1	32.2667	2.74286	1		13	fc72	MR1	36.1867	3.04762	1			fc81	0.696277	phasic		fc81	8.50328	phasic			169	92.8263	phasic	females	fc81
1259	fc66	Predicitible	phasic	1	0		167	fc81	female	MR1	1	7.92673		167	fc81	female	103.628		35	fc72	females	MR1	39.2	8.0381	1		10	fc72	MR1	51.0133	11.5238	1			fc81	3.1588	phasic		fc81	10.4408	phasic			167	85.332	phasic	females	fc81
1262	fc66	Predicitible	phasic	1	7.7333		203	fc81	female	MR1	1	0		203	fc81	female	138.54		53	fc72	females	MR1	19.4133	9.61905	1		4	fc72	MR1	69.3067	11.7333	1			fc81	4.17198	phasic		fc81	11.3646	phasic			203	86.3597	phasic	females	fc81
1272	fc66	Predicitible	phasic	1	0		182	fc81	female	MR1	1	10.43		182	fc81	female	138.422		38	fc72	females	MR1	34.4	12.4762	1		12	fc72	MR1	70.7733	15.2571	1			fc81	5.82075	phasic		fc81	15.8056	phasic			182	82.8247	phasic	females	fc81
1244	fc66	Predicitible	phasic	1	4		171	fc81	female	MR1	1	19.3996		171	fc81	female	117.974		51	fc72	females	MR1	39.9467	17.8667	1		19	fc72	MR1	59.0933	19.0476	1			fc81	5.82776	phasic		fc81	17.8913	sustained			171	86.794	sustained	females	fc81
1260	fc66	Predicitible	sustained	1	0		186	fc81	female	MR1	1	0		186	fc81	female	113.38		46	fc72	females	MR1	35.92	18.019	1		16	fc72	MR1	65.52	19.7333	1			fc81	7.60607	phasic		fc81	19.6813	phasic			186	89.281	phasic	females	fc81
1267	fc66	Predicitible	sustained	1	11.0666		175	fc81	female	MR1	1	0		175	fc81	female	164.85		44	fc72	females	MR1	55.3333	21.1048	1		5	fc72	MR1	37.7067	20.2286	1			fc81	7.83739	phasic		fc81	21.0793	phasic			175	70.5213	phasic	females	fc81
1250	fc66	Predicitible	sustained	1	60.6667		184	fc81	female	MR1	1	3.3376		184	fc81	female	108.713		52	fc72	females	MR1	54.4533	21.6762	1		24	fc72	MR1	57.3867	20.381	1			fc81	8.73848	phasic		fc81	21.6646	sustained			184	83.864	sustained	females	fc81
1251	fc66	Predicitible	sustained	1	26.1333		185	fc81	female	MR1	1	30.5365		185	fc81	female	109.214		50	fc72	females	MR1	48.0267	22.819	1		7	fc72	MR1	78.72	22.2286	1			fc81	9.39866	phasic		fc81	27.5863	phasic			185	87.414	phasic	females	fc81
1243	fc66	Predicitible	sustained	1	15.7333		173	fc81	female	MR1	1	7.09237		173	fc81	female	134.741		33	fc72	females	MR1	65.28	24.1333	1		18	fc72	MR1	52.56	23.6762	1			fc81	13.491	phasic		fc81	27.9639	phasic			173	78.653	phasic	females	fc81
1255	fc66	Predicitible	sustained	1	0		199	fc81	female	MR1	1	0		199	fc81	female	128.152		36	fc72	females	MR1	55.8133	24.7429	1		22	fc72	MR1	66.9333	25.3524	1			fc81	13.8189	sustained		fc81	28.5884	phasic			199	83.4563	phasic	females	fc81
1252	fc66	Predicitible	sustained	1	3.86667		179	fc81	female	MR1	1	0		179	fc81	female	136.277		49	fc72	females	MR1	58.5067	24.8952	1		3	fc72	MR1	57.0667	26.8571	1			fc81	14.1678	phasic		fc81	31.0027	phasic			179	86.375	phasic	females	fc81
1272	fc67	Unpredictible	phasic	1	19.1999		193	fc81	female	MR1	1	8.76113		193	fc81	female	154.681		45	fc72	females	MR1	66.1867	25.1238	1		8	fc72	MR1	71.2533	27.3905	1			fc81	15.5555	phasic		fc81	32.7911	phasic			193	83.244	phasic	females	fc81
1328	fc67	Unpredictible	phasic	1	23.3333		174	fc81	female	MR1	1	3.9634		174	fc81	female	168.741		32	fc72	females	MR1	60.4533	31.3333	1		9	fc72	MR1	66.2933	30.1333	1			fc81	16.5217	phasic		fc81	33.697	phasic			174	94.7093	phasic	females	fc81
1245	fc67	Unpredictible	phasic	1	16.4002		195	fc81	female	MR1	1	6.88373		195	fc81	female	140.765		31	fc72	females	MR1	51.7867	31.5048	1		6	fc72	MR1	57.0133	34.2095	1			fc81	17.6415	phasic		fc81	36.3855	phasic			195	89.2973	phasic	females	fc81
1259	fc67	Unpredictible	sustained	1	25.7333		177	fc81	female	MR1	1	3.75477		177	fc81	female	153.189		47	fc72	females	MR1	73.1467	38.1714	1		17	fc72	MR1	42.1867	35.3143	1			fc81	17.7011	phasic		fc81	37.2615	sustained			177	71.5603	sustained	females	fc81
1252	fc67	Unpredictible	sustained	1	36.9333		192	fc81	female	MR1	1	3.3376		192	fc81	female	117.27		43	fc72	females	MR1	73.0933	38.8952	1		20	fc72	MR1	82.2933	38.3619	1			fc81	19.318	phasic		fc81	40.1241	sustained			192	86.3633	sustained	females	fc81
1260	fc67	Unpredictible	sustained	1	4.00023		190	fc81	female	MR1	1	0		190	fc81	female	124.382		40	fc72	females	MR1	74.1067	39.6381	1		11	fc72	MR1	83.9733	41.1619	1			fc81	19.4594	phasic		fc81	40.1482	sustained			190	83.8573	sustained	females	fc81
1244	fc67	Unpredictible	sustained	1	74		191	fc81	female	MR1	1	6.88373		191	fc81	female	144.018		39	fc72	females	MR1	87.7867	41.0667	1		15	fc72	MR1	75.7867	45.4286	1			fc81	21.2086	phasic		fc81	42.178	sustained			191	79.076	sustained	females	fc81
1267	fc67	Unpredictible	sustained	1	54.2667		172	fc81	female	MR1	1	21.903		172	fc81	female	172.328		42	fc72	females	MR1	69.2267	41.2571	1		14	fc72	MR1	77.0933	45.9238	1			fc81	22.6092	phasic		fc81	42.4783	phasic			172	97.8363	phasic	females	fc81
1333	fc67	Unpredictible	sustained	1	72.1333		176	fc81	female	MR1	1	17.9397		176	fc81	female	135.263		41	fc72	females	MR1	61.28	41.6762	1		2	fc72	MR1	86.6133	64.1143	1			fc81	23.9663	sustained		fc81	43.3022	sustained			176	89.2817	sustained	females	fc81
1262	fc67	Unpredictible	sustained	1	69.333		180	fc81	female	MR1	1	0		180	fc81	female	138.235		34	fc72	females	MR1	71.6267	48.8571	1		1	fc72	MR1	86.48	68.2286	1			fc81	24.2189	sustained		fc81	43.7676	phasic			180	84.7023	phasic	females	fc81
1243	fc67	Unpredictible	sustained	1	35.7333		178	fc81	female	MR1	1	0		178	fc81	female	147.11		54	fc72	females	MR1	59.6267	50.9143	1		21	fc72	MR1	90.4267	80.5143	1			fc81	27.1087	phasic		fc81	45.0062	phasic			178	96.5867	phasic	females	fc81
1251	fc67	Unpredictible	sustained	1	7.59997		170	fc81	female	MR1	1	0		170	fc81	female	141.853		48	fc72	females	MR1	87.9733	62.6667	1		23	fc72	MR1	91.8133	82.6667	1			fc81	27.5721	sustained		fc81	46.6965	phasic			170	63.8383	phasic	females	fc81
1255	fc67	Unpredictible	sustained	1	57.7333		200	fc81	female	MR1	1	17.3138		200	fc81	female	105.675		37	fc72	females	MR2	30.9867	7.84762	2		13	fc72	MR2	34.8267	12.6476	2			fc81	30.1187	sustained		fc81	50.4293	sustained			200	96.376	sustained	females	fc81
1327	fc67	Unpredictible	sustained	1	40.2667		202	fc81	female	MR1	1	19.8977		202	fc81	female	121.409		35	fc72	females	MR2	44.1867	46.0952	2		10	fc72	MR2	34.4533	17.581	2			fc81	31.8397	sustained		fc81	54.7935	sustained			202	93.8767	sustained	females	fc81
1329	fc67	Unpredictible	sustained	1	7.59997		198	fc81	female	MR1	1	3.3376		198	fc81	female	145.003		53	fc72	females	MR2	28.4267	14.5524	2		4	fc72	MR2	63.9733	16.4381	2			fc81	32.4594	sustained		fc81	55.3002	sustained			198	87.412	sustained	females	fc81
1332	fc67	Unpredictible	sustained	1	66		188	fc81	female	MR1	1	23.0267		188	fc81	female	132.428		38	fc72	females	MR2	72.4267	33.8667	2		12	fc72	MR2	49.4667	18.381	2			fc81	33.8231	phasic		fc81	55.9047	sustained			188	88.8703	sustained	females	fc81
1250	fc67	Unpredictible	sustained	1	38		187	fc81	female	MR1	1	4.38057		187	fc81	female	159.392		51	fc72	females	MR2	51.52	14.6476	2		19	fc72	MR2	51.8933	10.5143	2			fc81	34.7564	sustained		fc81	57.7624	sustained			187	90.962	sustained	females	fc81
1245	fc66	Predicitible	phasic	2	1.73383		183	fc81	female	MR1	1	0		183	fc81	female	137.138		46	fc72	females	MR2	36.6933	20.1524	2		16	fc72	MR2	61.0667	10.9333	2			fc81	37.0529	sustained		fc81	63.406	sustained			183	97.0193	sustained	females	fc81
1259	fc66	Predicitible	phasic	2	5.7333		181	fc81	female	MR1	1	62.661		181	fc81	female	125.57		44	fc72	females	MR2	54.1867	31.5429	2		5	fc72	MR2	49.0933	28.7429	2			fc81	38.4121	sustained		fc81	65.9987	sustained			181	95.557	sustained	females	fc81
1262	fc66	Predicitible	phasic	2	31.5999		165	fc81	female	MR1	1	7.50957		165	fc81	female	96.6222		52	fc72	females	MR2	36.8267	37.581	2		24	fc72	MR2	42.32	31.981	2			fc81	43.7971	sustained		fc81	68.3409	sustained			165	86.7883	sustained	females	fc81
1272	fc66	Predicitible	phasic	2	9.06663		164	fc81	female	MR1	1	23.3633		164	fc81	female	76.8391		50	fc72	females	MR2	48.2133	20.4381	2		7	fc72	MR2	60	24.6667	2			fc81	45.2712	sustained		fc81	70.4085	sustained			164	97.2087	sustained	females	fc81
1244	fc66	Predicitible	phasic	2	27.3338		197	fc81	female	MR1	1	10.4299		197	fc81	female	160.54		33	fc72	females	MR2	59.36	24.4952	2		18	fc72	MR2	39.76	15.9429	2			fc81	46.6149	sustained		fc81	70.4089	sustained			197	90.3403	sustained	females	fc81
1260	fc66	Predicitible	sustained	2	0		196	fc81	female	MR1	1	35.462		196	fc81	female	97.9325		36	fc72	females	MR2	53.2267	32.3238	2		22	fc72	MR2	51.68	24.6857	2			fc81	56.2545	sustained		fc81	70.7272	sustained			196	100	sustained	females	fc81
1267	fc66	Predicitible	sustained	2	16.5338		189	fc81	female	MR1	1	6.88377		189	fc81	female	126.276		49	fc72	females	MR2	38.5333	18.9143	2		3	fc72	MR2	48.32	18.8381	2			fc81	62.1767	sustained		fc81	70.8856	sustained			189	83.6613	sustained	females	fc81
1250	fc66	Predicitible	sustained	2	72.9333		201	fc81	female	MR1	1	48.2673		201	fc81	female	103.757		45	fc72	females	MR2	71.8933	23.3714	2		8	fc72	MR2	66.64	25.219	2			fc81	64.9461	sustained		fc81	77.799	sustained			201	92.629	sustained	females	fc81
1251	fc66	Predicitible	sustained	2	27.3333		194	fc81	female	MR1	1	3.5462		194	fc81	female	95.8103		32	fc72	females	MR2	67.3333	31.4095	2		9	fc72	MR2	64.0267	27.7143	2			fc81	68.442	sustained		fc81	80.4685	sustained			194	83.864	sustained	females	fc81
1243	fc66	Predicitible	sustained	2	28.2666		168	fc81	female	MR1	1	61.3287		168	fc81	female	92.073		31	fc72	females	MR2	50.4533	20.3429	2		6	fc72	MR2	71.0933	34.8	2			fc81	72.2188	sustained		fc81	89.6594	sustained			168	86.3613	sustained	females	fc81
1255	fc66	Predicitible	sustained	2	0		166	fc81	female	MR1	1	3.3376		166	fc81	female	83.3409		47	fc72	females	MR2	69.1467	33.1238	2		17	fc72	MR2	77.5733	25.4286	2			fc81	97.7054	sustained		fc81	96.3942	sustained			166	71.7613	sustained	females	fc81
1252	fc66	Predicitible	sustained	2	31.4671		163	fc81	male	MR1	1	0		163	fc81	male	152.611		43	fc72	females	MR2	88.3733	74.3619	2		20	fc72	MR2	46.1067	13.5238	2												163	93.05	phasic	males	fc81
1272	fc67	Unpredictible	phasic	2	15.3333		149	fc81	male	MR1	1	0		149	fc81	male	121.243		40	fc72	females	MR2	68.3733	61.1429	2		11	fc72	MR2	80.24	52.6667	2												149	91.3737	phasic	males	fc81
1328	fc67	Unpredictible	phasic	2	12.4		151	fc81	male	MR1	1	3.54617		151	fc81	male	131.469		39	fc72	females	MR2	74	32.0762	2		15	fc72	MR2	68.32	26.9143	2												151	72.1863	phasic	males	fc81
1245	fc67	Unpredictible	phasic	2	24.933		155	fc81	male	MR1	1	0		155	fc81	male	79.8014		42	fc72	females	MR2	64.6133	33.6762	2		14	fc72	MR2	70	40.4571	2												155	83.8677	phasic	males	fc81
1259	fc67	Unpredictible	sustained	2	24.3999		145	fc81	male	MR1	1	11.6813		145	fc81	male	121.095		41	fc72	females	MR2	71.3333	27.7143	2		2	fc72	MR2	74.1333	58.6857	2												145	95.783	phasic	males	fc81
1252	fc67	Unpredictible	sustained	2	23.5999		160	fc81	male	MR1	1	0		160	fc81	male	122.406		34	fc72	females	MR2	70	29.4286	2		1	fc72	MR2	96.4	29.7714	2												160	78.8517	phasic	males	fc81
1260	fc67	Unpredictible	sustained	2	14.2664		153	fc81	male	MR1	1	73.2183		153	fc81	male	84.9952		54	fc72	females	MR2	75.8133	53.4476	2		21	fc72	MR2	81.4933	54.2857	2												153	93.8767	phasic	males	fc81
1244	fc67	Unpredictible	sustained	2	53.2		124	fc81	male	MR1	1	23.4436		124	fc81	male	67.9226		48	fc72	females	MR2	78.7733	43.581	2		23	fc72	MR2	84.8267	36.6667	2												124	82.1893	phasic	males	fc81
1267	fc67	Unpredictible	sustained	2	31.4666		161	fc81	male	MR1	1	4.17197		161	fc81	male	147.577		37	fc72	females	MR3	24.08	10.0381	3		13	fc72	MR3	NaN	NaN	3												161	94.715	phasic	males	fc81
1333	fc67	Unpredictible	sustained	2	77.6		131	fc81	male	MR1	1	5.63217		131	fc81	male	79.3584		35	fc72	females	MR3	42.6667	7.9619	3		10	fc72	MR3	30.5867	15.4476	3												131	93.2547	phasic	males	fc81
1262	fc67	Unpredictible	sustained	2	41.2		135	fc81	male	MR1	1	0		135	fc81	male	107.241		53	fc72	females	MR3	39.4133	9.21905	3		4	fc72	MR3	42.1067	12.4952	3												135	62.8013	sustained	males	fc81
1243	fc67	Unpredictible	sustained	2	31.3335		162	fc81	male	MR1	1	3.3376		162	fc81	male	103.375		38	fc72	females	MR3	55.92	27.4476	3		12	fc72	MR3	57.6533	25.9619	3												162	96.378	phasic	males	fc81
1251	fc67	Unpredictible	sustained	2	10.6666		157	fc81	male	MR1	1	37.7563		157	fc81	male	95.2376		51	fc72	females	MR3	44.3733	31.6381	3		19	fc72	MR3	50.9067	13.7333	3												157	93.8697	phasic	males	fc81
1255	fc67	Unpredictible	sustained	2	81.3333		141	fc81	male	MR1	1	21.2772		141	fc81	male	100.727		46	fc72	females	MR3	NaN	NaN	3		16	fc72	MR3	NaN	NaN	3												141	85.5327	phasic	males	fc81
1327	fc67	Unpredictible	sustained	2	60.133		139	fc81	male	MR1	1	7.71817		139	fc81	male	117.739		44	fc72	females	MR3	NaN	NaN	3		5	fc72	MR3	58.7467	40.5333	3												139	83.4527	phasic	males	fc81
1329	fc67	Unpredictible	sustained	2	3.73333		125	fc81	male	MR1	1	93.1163		125	fc81	male	80.2592		52	fc72	females	MR3	32.6933	24.4571	3		24	fc72	MR3	44.7733	17.4286	3												125	94.713	phasic	males	fc81
1332	fc67	Unpredictible	sustained	2	80.3997		156	fc81	male	MR1	1	26.1555		156	fc81	male	187.18		50	fc72	females	MR3	NaN	NaN	3		7	fc72	MR3	38.0267	9.98095	3												156	87.4063	phasic	males	fc81
1250	fc67	Unpredictible	sustained	2	70.0003		150	fc81	male	MR1	1	7.3813		150	fc81	male	93.0984		33	fc72	females	MR3	51.68	41.7714	3		18	fc72	MR3	30.64	15.0286	3												150	90.324	phasic	males	fc81
1245	fc66	Predicitible	phasic	3	11.4661		138	fc81	male	MR1	1	6.67523		138	fc81	male	88.6775		36	fc72	females	MR3	56.9333	44.1143	3		22	fc72	MR3	51.6267	12.2667	3												138	85.3183	phasic	males	fc81
1259	fc66	Predicitible	phasic	3	6.66663		148	fc81	male	MR1	1	20.0257		148	fc81	male	89.8623		49	fc72	females	MR3	NaN	NaN	3		3	fc72	MR3	38.48	8.81905	3												148	97.6257	phasic	males	fc81
1262	fc66	Predicitible	phasic	3	14.2666		132	fc81	male	MR1	1	40.26		132	fc81	male	95.0053		45	fc72	females	MR3	NaN	NaN	3		8	fc72	MR3	75.1733	19.2381	3												132	93.6617	sustained	males	fc81
1272	fc66	Predicitible	phasic	3	22.134		137	fc81	male	MR1	1	9.17837		137	fc81	male	73.5657		32	fc72	females	MR3	67.44	48.8762	3		9	fc72	MR3	48.6133	26.7238	3												137	95.5383	sustained	males	fc81
1244	fc66	Predicitible	phasic	3	65.3327		126	fc81	male	MR1	1	19.1913		126	fc81	male	50.7756		31	fc72	females	MR3	58.5333	17.4286	3		6	fc72	MR3	38.0533	32.3429	3												126	98.039	phasic	males	fc81
1260	fc66	Predicitible	sustained	3	0		136	fc81	male	MR1	1	13.2221		136	fc81	male	100.933		47	fc72	females	MR3	NaN	NaN	3		17	fc72	MR3	53.7867	35.0857	3												136	97.2087	sustained	males	fc81
1267	fc66	Predicitible	sustained	3	14.6661		142	fc81	male	MR1	1	3.3376		142	fc81	male	124.335		43	fc72	females	MR3	NaN	NaN	3		20	fc72	MR3	52.4267	40.5143	3												142	95.1207	sustained	males	fc81
1250	fc66	Predicitible	sustained	3	71.866		158	fc81	male	MR1	1	15.9341		158	fc81	male	81.8372		40	fc72	females	MR3	NaN	NaN	3		11	fc72	MR3	51.3867	7.06667	3												158	98.462	sustained	males	fc81
1251	fc66	Predicitible	sustained	3	10.2666		140	fc81	male	MR1	1	26.364		140	fc81	male	87.2222		39	fc72	females	MR3	NaN	NaN	3		15	fc72	MR3	NaN	NaN	3												140	85.944	sustained	males	fc81
1243	fc66	Predicitible	sustained	3	17.5999		152	fc81	male	MR1	1	3.3376		152	fc81	male	109.488		42	fc72	females	MR3	NaN	NaN	3		14	fc72	MR3	NaN	NaN	3												152	95.3293	phasic	males	fc81
1255	fc66	Predicitible	sustained	3	0		143	fc81	male	MR1	1	0		143	fc81	male	115.657		41	fc72	females	MR3	NaN	NaN	3		2	fc72	MR3	63.2	50.781	3												143	98.5397	sustained	males	fc81
1252	fc66	Predicitible	sustained	3	22.6661		127	fc81	male	MR1	1	12.5159		127	fc81	male	74.6931		34	fc72	females	MR3	72.2933	65.8667	3		1	fc72	MR3	88.1867	29.2381	3												127	92.8377	sustained	males	fc81
1272	fc67	Unpredictible	phasic	3	0		129	fc81	male	MR1	1	3.3376		129	fc81	male	86.9115		54	fc72	females	MR3	47.9733	35.5238	3		21	fc72	MR3	77.7867	47.7905	3												129	95.339	sustained	males	fc81
1328	fc67	Unpredictible	phasic	3	0		154	fc81	male	MR1	1	0		154	fc81	male	79.6679		48	fc72	females	MR3	0	0	3		23	fc72	MR3	81.7067	58.7619	3												154	89.2817	sustained	males	fc81
1245	fc67	Unpredictible	phasic	3	28.5333		147	fc81	male	MR1	1	0		147	fc81	male	110.491		37	fc72	females	MR4	10.3733	4.26667	4		13	fc72	MR4	13.76	20.3048	4												147	80.5577	sustained	males	fc81
1259	fc67	Unpredictible	sustained	3	40.134		130	fc81	male	MR1	1	7.9268		130	fc81	male	82.1044		35	fc72	females	MR4	28.2133	8.93333	4		10	fc72	MR4	38.6667	2.09524	4												130	97.6277	sustained	males	fc81
1252	fc67	Unpredictible	sustained	3	27.3333		146	fc81	male	MR1	1	7.30087		146	fc81	male	85.9182		53	fc72	females	MR4	21.2267	10.7429	4		4	fc72	MR4	43.6533	7.67619	4												146	97.446	sustained	males	fc81
1260	fc67	Unpredictible	sustained	3	8		128	fc81	male	MR1	1	32.7503		128	fc81	male	99.2799		38	fc72	females	MR4	38.2133	30.1714	4		12	fc72	MR4	35.0133	19.0857	4												128	91.3677	sustained	males	fc81
1244	fc67	Unpredictible	sustained	3	34.3993		133	fc81	male	MR1	1	25.53		133	fc81	male	108.983		51	fc72	females	MR4	47.1733	37.4476	4		19	fc72	MR4	39.1733	0	4												133	95.5473	sustained	males	fc81
1267	fc67	Unpredictible	sustained	3	12.2666		159	fc81	male	MR1	1	0		159	fc81	male	104.077		46	fc72	females	MR4	12.1333	10.5714	4		16	fc72	MR4	20.4533	9.42857	4												159	86.373	sustained	males	fc81
1333	fc67	Unpredictible	sustained	3	50.9333		144	fc81	male	MR1	1	52.023		144	fc81	male	104.486		44	fc72	females	MR4	36.9333	27.6952	4		5	fc72	MR4	40.08	36.3619	4												144	90.9777	sustained	males	fc81
1262	fc67	Unpredictible	sustained	3	55.7333		134	fc81	male	MR1	1	0		134	fc81	male	101.335		52	fc72	females	MR4	33.6	15.5619	4		24	fc72	MR4	62.08	40.7619	4												134	97.8343	sustained	males	fc81
1243	fc67	Unpredictible	sustained	3	18.4002		169	fc81	female	MR2	1	14.1848							50	fc72	females	MR4	26.4	12.1333	4		7	fc72	MR4	32.9333	5.9619	4																fc81
1251	fc67	Unpredictible	sustained	3	29.9999		167	fc81	female	MR2	1	0							33	fc72	females	MR4	36.5333	21.3333	4		18	fc72	MR4	18.9067	9.42857	4
1255	fc67	Unpredictible	sustained	3	81.4667		203	fc81	female	MR2	1	3.33757							36	fc72	females	MR4	55.5733	29.1048	4		22	fc72	MR4	37.5733	22.419	4
1327	fc67	Unpredictible	sustained	3	49.2		182	fc81	female	MR2	1	3.3376							49	fc72	females	MR4	0	4.78095	4		3	fc72	MR4	41.6	14.3048	4
1329	fc67	Unpredictible	sustained	3	4.26667		171	fc81	female	MR2	1	0							45	fc72	females	MR4	34.6933	23.6	4		8	fc72	MR4	44.1867	38.9333	4
1332	fc67	Unpredictible	sustained	3	83.8673		186	fc81	female	MR2	1	0							32	fc72	females	MR4	54.24	47.6762	4		9	fc72	MR4	38	9.69524	4
1250	fc67	Unpredictible	sustained	3	47.866		175	fc81	female	MR2	1	0							31	fc72	females	MR4	70.5867	17.6571	4		6	fc72	MR4	42.6933	6.60952	4
1245	fc66	Predicitible	phasic	4	0		184	fc81	female	MR2	1	0							47	fc72	females	MR4	62.7467	31.6952	4		17	fc72	MR4	56.8533	26.2667	4
1259	fc66	Predicitible	phasic	4	15.0676		185	fc81	female	MR2	1	3.33757							43	fc72	females	MR4	64.6933	52.2857	4		20	fc72	MR4	51.0667	16.5524	4
1262	fc66	Predicitible	phasic	4	0		173	fc81	female	MR2	1	0							40	fc72	females	MR4	62.9067	31.7905	4		11	fc72	MR4	29.04	14.6095	4
1272	fc66	Predicitible	phasic	4	9.33257		199	fc81	female	MR2	1	8.96973							39	fc72	females	MR4	44.72	30.9524	4		15	fc72	MR4	38.48	11.2381	4
1244	fc66	Predicitible	phasic	4	29.9999		179	fc81	female	MR2	1	0							42	fc72	females	MR4	40.7467	16	4		14	fc72	MR4	52.1067	49.4476	4
1260	fc66	Predicitible	sustained	4	0		193	fc81	female	MR2	1	13.2227							41	fc72	females	MR4	67.12	23.8667	4		2	fc72	MR4	62.7467	17.8857	4
1267	fc66	Predicitible	sustained	4	15.3333		174	fc81	female	MR2	1	0							34	fc72	females	MR4	53.5733	23.981	4		1	fc72	MR4	39.8667	21.8286	4
1250	fc66	Predicitible	sustained	4	11.4666		195	fc81	female	MR2	1	3.75477							54	fc72	females	MR4	52.6667	26	4		21	fc72	MR4	74.88	41.8286	4
1251	fc66	Predicitible	sustained	4	24.6666		177	fc81	female	MR2	1	25.6576							48	fc72	females	MR4	64.6667	49.619	4		23	fc72	MR4	77.9733	43.8095	4
1243	fc66	Predicitible	sustained	4	19.9999		192	fc81	female	MR2	1	10.43							37	fc72	females	MR5	13.04	5.65714	5		13	fc72	MR5	6.56	1.23809	5
1255	fc66	Predicitible	sustained	4	0		190	fc81	female	MR2	1	0							35	fc72	females	MR5	54.1333	40.0952	5		10	fc72	MR5	39.5467	28.1905	5
1252	fc66	Predicitible	sustained	4	16.4		191	fc81	female	MR2	1	0							53	fc72	females	MR5	28.7733	4.01905	5		4	fc72	MR5	40.7733	7.54286	5
1272	fc67	Unpredictible	phasic	4	0		172	fc81	female	MR2	1	0							38	fc72	females	MR5	29.0133	21.2952	5		12	fc72	MR5	41.68	21.9048	5
1328	fc67	Unpredictible	phasic	4	0		176	fc81	female	MR2	1	4.3806							51	fc72	females	MR5	31.2	27.4857	5		19	fc72	MR5	25.3067	6.66667	5
1245	fc67	Unpredictible	phasic	4	27.4666		180	fc81	female	MR2	1	3.3376							46	fc72	females	MR5	28.5067	12.1714	5		16	fc72	MR5	18.9333	3.23809	5
1259	fc67	Unpredictible	sustained	4	63.2		178	fc81	female	MR2	1	0							44	fc72	females	MR5	40.2667	25.2762	5		5	fc72	MR5	25.44	5.52381	5
1252	fc67	Unpredictible	sustained	4	23.8676		170	fc81	female	MR2	1	0							52	fc72	females	MR5	36.0533	29.2762	5		24	fc72	MR5	46.0267	25.9238	5
1260	fc67	Unpredictible	sustained	4	20.9333		200	fc81	female	MR2	1	18.5654							50	fc72	females	MR5	36.3733	9.58095	5		7	fc72	MR5	34.4	10.5143	5
1244	fc67	Unpredictible	sustained	4	78.134		202	fc81	female	MR2	1	0							33	fc72	females	MR5	44.56	15.0476	5		18	fc72	MR5	14.2133	7.6	5
1267	fc67	Unpredictible	sustained	4	22.7999		198	fc81	female	MR2	1	0							36	fc72	females	MR5	54.32	42.3048	5		22	fc72	MR5	52.1067	17.0667	5
1333	fc67	Unpredictible	sustained	4	62.5323		188	fc81	female	MR2	1	20.2343							49	fc72	females	MR5	23.3333	4.57143	5		3	fc72	MR5	50.5067	23.4476	5
1262	fc67	Unpredictible	sustained	4	69.2007		187	fc81	female	MR2	1	4.17197							45	fc72	females	MR5	35.6	27.0857	5		8	fc72	MR5	37.7867	20.419	5
1243	fc67	Unpredictible	sustained	4	28.2658		183	fc81	female	MR2	1	7.50953							32	fc72	females	MR5	51.2267	32.4952	5		9	fc72	MR5	28.08	12.1714	5
1251	fc67	Unpredictible	sustained	4	35.7343		181	fc81	female	MR2	1	5.00637							31	fc72	females	MR5	33.12	32.5333	5		6	fc72	MR5	53.3067	15.9619	5
1255	fc67	Unpredictible	sustained	4	60.9333		165	fc81	female	MR2	1	49.021							47	fc72	females	MR5	62.5333	40.3048	5		17	fc72	MR5	35.5733	8.26667	5
1327	fc67	Unpredictible	sustained	4	30.8009		164	fc81	female	MR2	1	75.8023							43	fc72	females	MR5	70.8267	18.6095	5		20	fc72	MR5	28.3733	15.9048	5
1329	fc67	Unpredictible	sustained	4	18.4		197	fc81	female	MR2	1	3.3376							40	fc72	females	MR5	56.5333	52.4952	5		11	fc72	MR5	21.36	12.6095	5
1332	fc67	Unpredictible	sustained	4	85.2		196	fc81	female	MR2	1	0							39	fc72	females	MR5	44.56	52.2857	5		15	fc72	MR5	36.9333	25.6	5
1250	fc67	Unpredictible	sustained	4	68.533		189	fc81	female	MR2	1	16.688							42	fc72	females	MR5	39.4133	7.31429	5		14	fc72	MR5	74.5867	58.9524	5
1245	fc66	Predicitible	phasic	5	0		201	fc81	female	MR2	1	9.59557							41	fc72	females	MR5	40.4267	16.419	5		2	fc72	MR5	56.5333	14.0571	5
1259	fc66	Predicitible	phasic	5	3.06566		194	fc81	female	MR2	1	0							34	fc72	females	MR5	46.1333	16.8571	5		1	fc72	MR5	37.84	18.2667	5
1262	fc66	Predicitible	phasic	5	7.59997		168	fc81	female	MR2	1	7.50963							54	fc72	females	MR5	53.12	39.3905	5		21	fc72	MR5	46.6133	16.019	5
1272	fc66	Predicitible	phasic	5	3.86667		166	fc81	female	MR2	1	0							48	fc72	females	MR5	89.5467	53.219	5		23	fc72	MR5	68.16	33.1619	5
1244	fc66	Predicitible	phasic	5	18.8		163	fc81	male	MR2	1	0							37	fc72	females	MR6	10.88	7.67619	6		13	fc72	MR6	7.22667	3.69524	6
1260	fc66	Predicitible	sustained	5	0		149	fc81	male	MR2	1	26.492							35	fc72	females	MR6	28.6933	28.4571	6		10	fc72	MR6	28.9333	10.5333	6
1267	fc66	Predicitible	sustained	5	23.4679		151	fc81	male	MR2	1	10.0127							53	fc72	females	MR6	12.56	4.09524	6		4	fc72	MR6	13.7333	7.37143	6
1250	fc66	Predicitible	sustained	5	15.8666		155	fc81	male	MR2	1	24.2788							38	fc72	females	MR6	42.4	29.5429	6		12	fc72	MR6	29.3067	7.2381	6
1251	fc66	Predicitible	sustained	5	11.6		145	fc81	male	MR2	1	27.4075							51	fc72	females	MR6	40.96	34.4952	6		19	fc72	MR6	13.44	6.53333	6
1243	fc66	Predicitible	sustained	5	28.7999		160	fc81	male	MR2	1	15.645							46	fc72	females	MR6	29.1733	7.04762	6		16	fc72	MR6	15.92	7.10476	6
[truncated: 5 more columns]

## Sheet: Fig S2
Figure S2 b,c,d										Figure S2f							Figure S2g							Figure S2h
animal	phenotype	train1_latency	train1_habituation	train1_fc	train2_latency	train2_habituation	train2_FC	sex		animal	batch	freeze_r1_18_24	phenotype	beta_MR1	sex		animal	batch	freeze_r1_18_24	phenotype	beta_MR1	sex		animal	batch	protocol	1	2	3	4	5	6	7	8	9	10	11	12	13	14	15	16	17	18	19	20	21	22	23
164	sustained	15.8769	4.95561	25.5456	0.132782	40.7926	51.4125	females		70	fc73	8.28571	phasic	0.184618	males		105	fc73	17.3905	phasic	0.263133	females		70	fc73	shock	3.33333	4.26667	24.9333	16.8	3.73333	3.33333	7.46667	6.66667	6.8	10.2667	9.06667	14	72.1333	41.3333	52.5333	44.9333	33.4667	0	0	8.53333	8.4	3.6	7.6
165	sustained	33.6894	0.938975	36.6947	0.834652	16.693	54.7889	females		76	fc73	8.87619	phasic	0.190044	males		113	fc73	24.4762	phasic	0.147471	females		76	fc73	shock	0	3.86667	0	3.6	3.6	0	0	14.5333	4.13333	0	7.33333	0	72.4	44.6667	37.0667	48.2667	10.6667	0	14.1333	0	0	11.2	16.9333
166	sustained	28.435	1.72147	25.6059	0.0758776	82.2137	45.2205	females		63	fc73	12.3048	phasic	0.40043	males		112	fc73	29.2381	phasic	0.0809243	females		63	fc73	shock	0	0	0	4.93333	0	0	4	0	14.6667	0	0	8.66667	80.8	76.6667	77.6	26.5333	58.1333	33.6	33.3333	10.9333	4.93333	0	0
167	phasic	22.7257	3.86033	17.8559	6.75321	28.0657	55.3561	females		65	fc73	14.4762	phasic	0.32472	males		111	fc73	32.5333	phasic	0.110725	females		65	fc73	shock	19.0667	3.73333	3.86667	3.33333	0	3.86667	0	0	0	21.6	3.6	18.8	94.4	69.2	90.8	62	21.2	42.1333	7.33333	3.73333	24.4	3.46667	20.2667
168	sustained	21.4917	4.43398	26.9764	0.151751	77.0469	58.5136	females		77	fc73	19.8667	sustained	0.213136	males		97	fc73	33.581	phasic	0.138412	females		77	fc73	shock	0	0	3.33333	0	0	0	0	0	3.33333	2	1.6	0	83.2	90.9333	74	53.8667	34.2667	25.6	33.3333	30.6667	11.3333	12.4	17.8667
169	phasic	26.4621	4.69489	30.7925	0.075877	84.0907	65.162	females		71	fc73	20.2857	phasic	0.15571	males		102	fc73	36.8	phasic	0.104092	females		71	fc73	shock	0	0	0	0	0	0	0	0	0	5.46667	0	0	53.8667	56.1333	34.8	28.5333	21.2	22.5333	14.9333	40.9333	21.7333	0	11.8667
170	phasic	46.93	0	18.8094	0.0758773	88.6817	62.1816	females		66	fc73	22.4381	sustained	0.131848	males		96	fc73	37.7524	phasic	0.112506	females		66	fc73	shock	0	0	0	0	0	0	4.26667	0	0	0	0	0	87.4667	81.2	58.8	55.3333	34.6667	16	12.4	18.1333	32.4	33.8667	30.1333
171	sustained	46.703	0	16.9615	3.79391	36.8294	47.0689	females		73	fc73	22.7429	phasic	0.09882	males		108	fc73	38.0762	phasic	0.0783358	females		73	fc73	shock	5.2	3.46667	0	0	0	0	4	3.6	7.73333	6.66667	9.33333	4.8	66.6667	45.2	48.6667	21.2	22.6667	27.2	21.3333	9.86667	25.7333	21.2	43.3333
172	phasic	30.1227	0.8868	20.1802	0.5501	64.7886	59.2293	females		80	fc73	22.819	phasic	0.138295	males		106	fc73	48.3238	phasic	0.132421	females		80	fc73	shock	0	0	0	0	0	0	3.6	0	7.46667	0	0	3.86667	78.1333	76.6667	41.3333	35.8667	36.1333	43.8667	21.3333	14.8	20.6667	23.7333	14.6667
173	phasic	13.8475	1.04331	21.5815	0.075877	48.7227	44.8624	females		86	fc73	23.3333	phasic	0.24408	males		100	fc73	50.1524	sustained	0.0635209	females		86	fc73	shock	0	4.53333	0	4.4	19.4667	21.8667	34.4	12.5333	0	13.6	26.1333	0	89.0667	57.4667	67.7333	61.2	39.6	67.8667	33.4667	9.33333	3.33333	0	14.5333
174	phasic	63.9461	0	14.1295	0.0758773	35.5231	52.2264	females		64	fc73	24.5524	sustained	0.19741	males		114	fc73	50.7429	sustained	0.0519969	females		64	fc73	shock	3.33333	5.06667	16.8	0	20	13.3333	22.6667	0	0	0	0	0	79.2	72.9333	87.4667	74.8	59.0667	23.6	35.2	30.8	43.2	3.6	11.3333
175	phasic	53.1909	0	27.5142	0.0758788	68.728	52.8823	females		74	fc73	27.1048	sustained	0.0992742	males		104	fc73	55.9809	sustained	0.0286428	females		74	fc73	shock	10.2667	4.53333	7.46667	11.7333	3.6	8.8	30.9333	8.53333	7.86667	15.3333	9.2	4.26667	72.1333	58.8	55.8667	51.3333	31.4667	30.4	21.6	31.3333	28	33.3333	18.5333
176	sustained	50.21	0	15.7982	3.75585	38.5497	24.4428	females		82	fc73	27.5619	sustained	0.110849	males		94	fc73	59.581	sustained	0.0257109	females		82	fc73	shock	3.6	0	17.8667	10.6667	14	5.2	8.26667	9.2	8.66667	0	0	9.06667	88.8	58.2667	49.7333	59.8667	24.6667	36.5333	16.2667	31.6	41.2	20.2667	27.8667
177	sustained	19.5949	3.02554	28.9438	0.0758764	70.5271	36.9925	females		78	fc73	28.019	phasic	0.146327	males		101	fc73	60.0381	sustained	0.0546129	females		78	fc73	shock	0	4.53333	0	6.93333	8.26667	0	5.2	4	3.73333	3.86667	4.53333	21.7333	84.6667	83.8667	71.3333	39.4667	79.6	43.3333	19.2	30.4	29.6	30.4	31.7333
178	phasic	27.3155	2.50393	35.4425	0.493203	37.1941	57.9486	females		72	fc73	29.4095	phasic	0.169617	males		110	fc73	60.4762	sustained	0.0369827	females		72	fc73	shock	0	0	0	0	7.46667	4.13333	0	0	0	20.6667	0	0	87.4667	83.2	77.4667	79.6	63.0667	36.5333	23.3333	45.6	27.0667	32.4	33.7333
179	phasic	33.4618	0.99115	20.6278	3.26276	41.733	41.4349	females		69	fc73	30.7048	sustained	0.0893278	males		115	fc73	62.2286	sustained	0.0460097	females		69	fc73	shock	3.33333	0	0	4.53333	3.86667	3.86667	3.46667	3.46667	4.26667	9.73333	0	3.6	78.8	72.6667	49.4667	66	44.4	34.1333	24.9333	16.6667	29.7333	39.8667	19.6
180	phasic	41.9397	0	41.2203	0.379376	36.6192	56.4267	females		75	fc73	32.019	sustained	0.110635	males		99	fc73	64.5714	sustained	0.0195493	females		75	fc73	shock	4.53333	0	0	3.33333	7.46667	7.73333	8.53333	10.4	7.33333	4.66667	11.0667	11.7333	86.9333	69.3333	55.3333	44.5333	44.2667	38.6667	23.0667	29.0667	46.1333	45.8667	9.86667
181	sustained	9.93967	0.991125	46.316	0.0758767	88.2637	60.8099	females		67	fc73	35.2381	sustained	0.250803	males		98	fc73	67.5238	sustained	0.0313347	females		67	fc73	shock	5.46667	0	0	3.46667	9.73333	3.86667	3.86667	15.7333	19.2	12.6667	55.7333	5.33333	97.0667	96.5333	99.0667	95.4667	97.7333	65.4667	75.3333	60.4	3.33333	13.7333	7.6
182	phasic	38.8482	0	34.1007	0.0758773	66.3027	56.011	females		84	fc73	38.1714	sustained	0.0842061	males		103	fc73	69.6571	sustained	0.0395846	females		84	fc73	shock	3.46667	7.6	4.93333	0	4.13333	4	21.4667	0	0	0	3.6	5.73333	89.2	77.6	74.6667	55.3333	41.0667	51.0667	38.1333	21.8667	15.7333	39.7333	61.8667
183	sustained	34.9794	0.938975	45.0617	1.91592	63.382	48.2611	females		85	fc73	38.7238	sustained	0.0351098	males		93	fc73	69.8286	sustained	0.071764	females		85	fc73	shock	0	0	0	0	12.1333	1.86667	0	0	0	0	3.33333	0	57.2	51.8667	72.1333	56.9333	36.8	40.1333	30	23.6	39.6	46.2667	40.9333
184	sustained	19.5949	2.66039	28.8545	1.78307	43.9222	48.9151	females		79	fc73	42	sustained	0.0398489	males		95	fc73	77.2	sustained	0.0193473	females		79	fc73	shock	3.33333	7.33333	7.2	13.0667	18.9333	17.2	0	7.86667	3.6	20.8	17.4667	8	93.2	91.8667	82.5333	38.9333	46.1333	15.8667	12.9333	44.9333	45.7333	40.4	76.2667
185	phasic	48.6748	0	18.4814	0.208662	24.2048	33.7436	females		83	fc73	47.2762	sustained	0.127665	males		109	fc73	79.6	sustained	0.0311057	females		83	fc73	shock	0	0	0	0	0	0	0	11.8667	3.73333	7.73333	3.86667	6.93333	79.8667	72.2667	91.6	53.8667	34.2667	65.6	69.0667	55.2	72.2667	40.5333	14.2667
186	phasic	47.6891	0	17.4383	0.284539	62.3379	38.7218	females		81	fc73	62.5524	sustained	0.042389	males		107	fc73	80.7429	sustained	0.0184134	females		81	fc73	shock	10	12.8	0	8.4	14	7.73333	16	16.2667	18.2667	3.73333	3.6	21.0667	92.1333	100	73.4667	56.2667	67.8667	64.1333	70.2667	30.6667	83.8667	84.8	32.9333
187	sustained	31.2052	1.30416	27.5438	3.16794	51.7492	52.733	females		68	fc73	68.5524	sustained	0.041758	males		92	fc73	84.8381	sustained	-0.00249925	females		68	fc73	shock	0	3.46667	4.53333	9.73333	7.2	0	0	0	0	6.8	0	0	95.3333	83.0667	74	67.3333	87.4667	79.4667	82.1333	70.9333	73.8667	68.6667	60.5333
188	sustained	39.607	0	38.4524	0.569067	54.4597	41.6719	females																25	fc72	no_shock	8.13333	4.13333	11.7333	4.53333	4.53333	31.6	9.33333	5.73333	3.33333	0	9.06667	24.8	19.0667	12	44.9333	41.6	17.4667	29.4667	39.8667	47.0667	40.1333	64.1333	25.4667
189	sustained	22.2508	3.54723	25.9633	0.0758764	80.1257	56.8749	females																26	fc72	no_shock	13.2	3.46667	15.4667	10.1333	6.8	0	3.33333	5.73333	3.33333	14.1333	8.13333	10.9333	20.4	31.3333	40.8	49.8667	23.8667	16.5333	3.2	4.13333	12.2667	19.3333	19.3333
190	sustained	50.3633	0	25.8443	0.0758776	39.8006	52.0599	females																27	fc72	no_shock	0	2.13333	4.93333	14.8	10.4	0	3.73333	0	3.86667	0	0	0	0	3.33333	0	16.2667	15.6	0	16.2667	4.4	6.93333	0	0
191	sustained	17.5468	0.886825	8.82353	3.13	36.3601	45.7575	females																28	fc72	no_shock	6.8	0	0	0	3.46667	0	0	7.2	0	0	3.46667	0	0	4	16.4	4.8	0	13.8667	8.53333	23.8667	21.7333	12.4	9.6
192	sustained	25.3425	2.03443	21.1341	8.17558	18.0489	50.4654	females																29	fc72	no_shock	8.53333	8.26667	9.46667	11.2	4.13333	9.06667	11.6	16.1333	8.8	7.73333	26.6667	32.9333	54.4	41.3333	19.7333	34.2667	28.9333	11.7333	27.8667	56.6667	33.7333	17.8667	24.4
193	phasic	19.6332	3.91241	28.7059	0.550106	63.2765	51.7548	females																30	fc72	no_shock	0	3.86667	6.4	0	0	4.26667	0	10.9333	0	12	6.53333	3.86667	30.1333	18.2667	8.66667	13.3333	0	3.6	15.0667	16.2667	12.5333	37.2	13.7333
194	sustained	48.2391	0	48.0224	0.075877	63.3288	53.7453	females																87	fc73	no_shock	0	0	12.6667	26.1333	4	0	0	8.53333	11.6	3.46667	0	32.1333	41.7333	44.8	61.6	29.6	40.4	26.1333	22.4	15.6	19.7333	29.6	3.86667
195	phasic	41.7142	0	14.8153	6.14618	37.7687	55.2071	females																88	fc73	no_shock	18.8	24.4	46.5333	35.3333	0.8	0	0	14.2667	14.2667	13.3333	20.8	29.4667	49.7333	67.4667	40.5333	12.9333	32.8	47.0667	39.6	64.5333	58.2667	0	11.4667
196	sustained	29.6675	1.7736	42.2981	0.0758754	42.5662	53.8934	females																89	fc73	no_shock	0	4.66667	3.6	3.6	0	7.73333	4	0	0	5.6	0	3.33333	38.5333	18.4	29.6	12.9333	24.4	8.53333	14.9333	0	22	6.93333	5.73333
197	sustained	15.9532	0.83465	23.3106	0.0758773	39.6982	48.2906	females																90	fc73	no_shock	14	16.8	22.8	12.5333	0	4.13333	0	0	0	4.13333	0	12	12.8	14.8	15.4667	4.53333	18.8	21.4667	12.5333	25.6	13.6	18.1333	12.2667
198	sustained	21.3596	5.6861	37.649	1.38477	48.4102	57.5318	females																91	fc73	no_shock	0	32.9333	8.53333	0	0	0	0	0	4.13333	44.4	7.86667	3.33333	35.2	56.6667	59.8667	33.2	39.2	5.86667	0	8.53333	3.6	0	32.9333
199	phasic	51.6542	0	33.0288	2.5799	32.2915	68.9798	females
200	sustained	14.2646	3.39069	31.8949	0.17072	64.9449	41.6423	females
201	sustained	23.484	3.1821	41.017	0.0758773	75.1707	60.3929	females
202	sustained	45.5264	0	36.9929	1.6124	58.9477	50.0496	females
203	phasic	52.2233	0	19.7935	8.30873	36.0993	46.0557	females
124	phasic	11.5164	7.82362	23.2336	0.0834633	58.6332	37.194	males
125	phasic	46.2113	0	9.42307	0.0834643	70.058	40.2527	males
126	phasic	50.05	0	23.1304	1.41891	44.8626	58.1966	males
127	sustained	1.41866	2.7643	27.1304	0.0834667	56.0756	58.371	males
128	sustained	24.5797	1.19978	22.9522	0.354717	60.8234	43.3506	males
129	sustained	3.73503	1.98228	20.8131	0.563383	77.569	56.5986	males
130	sustained	35.7857	1.25198	21.0054	0.083465	70.2149	54.7191	males
131	phasic	43.0687	0	28.5529	3.3595	64.9469	58.2653	males
132	sustained	2.21175	2.81685	22.9174	0.0834633	55.9726	49.5398	males
133	sustained	19.3011	5.79033	19.387	1.37717	68.5978	45.4338	males
134	sustained	28.5238	3.39073	25.3691	6.05123	62.8078	60.3178	males
135	sustained	55.7553	0	10.781	4.08987	23.162	28.1122	males
136	sustained	21.7213	0.886792	23.0567	0.0834613	58.6838	57.8886	males
137	sustained	35.535	2.76475	16.7624	0.792903	65.5709	45.557	males
138	phasic	57.883	0	17.9102	0.60511	70.3444	49.7132	males
139	phasic	58.4053	0	16.4498	0.77205	59.2079	39.4172	males
140	sustained	23.3486	1.93007	25.0387	0.0834613	61.1354	51.0853	males
141	phasic	48.7427	0	24.1697	0.083463	59.2067	57.3809	males
142	sustained	70.5273	0	5.80772	0.0834637	73.6047	37.1762	males
143	sustained	58.3007	0	15.0586	2.85866	32.4468	24.186	males
144	sustained	11.0588	2.92119	6.92043	6.13453	29.1078	39.0375	males
145	phasic	36.7453	1.04331	20.1358	0.354723	83.9852	73.3261	males
146	sustained	43.5893	0	18.9882	0.0834647	72.7187	57.8562	males
147	sustained	76.1413	0	7.96401	0.146066	80.4407	53.2794	males
148	phasic	3.9854	5.16432	23.5612	0.083463	46.4263	48.1489	males
149	phasic	5.13313	4.5906	27.3697	0.083465	83.4651	48.4593	males
150	phasic	46.3443	0	29.9086	0.0834653	87.7952	71.2032	males
151	phasic	20.4493	1.66933	20.4145	1.66933	50.758	27.2083	males
152	phasic	49.8897	0	11.2674	0.39645	26.6045	47.4529	males
153	phasic	44.4447	0	35.4888	0.0834647	65.5198	58.7884	males
154	sustained	22.7857	1.35629	36.3069	1.4815	70.1626	61.4315	males
155	phasic	50.5383	0	16.9018	2.35792	57.7482	43.3802	males
156	phasic	31.4653	4.06878	5.70325	3.29679	57.9023	13.0759	males
157	phasic	30.84	0.938975	38.3406	0.0834647	82.4215	56.0953	males
158	sustained	45.3003	0	20.7271	0.0834647	90.6637	55.3802	males
159	sustained	36.37	0.938992	48.9106	0.0834653	89.3079	73.7419	males
160	phasic	42.8373	0	30.603	0.0834627	67.8134	45.0351	males
161	phasic	61.513	0	18.6657	2.06575	40.8976	32.6903	males
162	phasic	20.8662	2.03445	31.4732	0.0834647	74.8575	69.6041	males
163	phasic	57.0283	0	17.9801	0.0834657	54.2006	37.4337	males
[truncated: 96 more columns]

## Sheet: Fig S3
Figure S3 b,c,d,e											Figure S3 f
animal	batch	sex	freeze_r1_18_24	freeze_r2_18_24	beta_MR1	beta_MR2	phenotype_MR1	phenotype_MR2	consensus_phenotype		animal	batch	sex	1	2	3	4	5	6	7	8	9	10	11	12	13	14	15	16	17	18	19	20	21	22	23	24	25	26	27	28	29	30	31	32	33	34	35	36
169	fc81	female	8.50328	71.1834	0.313414	0.0384987	phasic	sustained	shifter		169	fc81	female	3.33757	7.71813	3.33757	1.57655	34.9283	5.00637	0	0	0	17.3137	18.7739	4.79777	92.8263	63.6227	64.2153	75.1767	81.931	15.8535	0	7.71813	0	0	11.4729	24.4784	22.4563	0	34.0017	7.30093	0	3.33757	3.54617	24.5025	25.9475	62.4523	10.7968	8.96973
167	fc81	female	10.4408	59.2637	0.502544	0.0261557	phasic	phasic	phasic		167	fc81	female	7.92673	10.8471	11.2643	7.71813	0	7.50953	11.4169	10.9031	7.30093	11.4729	17.7918	3.06799	85.332	62.5643	60.702	77.1813	31.4219	54.317	14.3883	4.38057	0	0	0	0	0	0	0	4.38057	3.33757	0	3.75477	0	0	3.33757	0	11.6815
203	fc81	female	11.3646	61.4688	0.423466	0.086014	phasic	phasic	phasic		203	fc81	female	0	31.8697	15.4821	0	3.33757	0	0	0	0	3.33757	24.406	17.1051	86.3597	66.848	69.336	86.8583	46.6753	30.2468	30.3331	12.6381	0	0	0	6.33413	9.72793	2.53355	2.47281	0	0	28.7866	12.3073	7.09233	12.9331	3.96337	0	3.33757
182	fc81	female	15.8056	69.6508	0.276268	0.0448517	phasic	sustained	shifter		182	fc81	female	10.43	0	0	0	0	0	3.54617	0	0	3.75477	0	0	82.8247	64.8633	66.5077	57.4	64.7923	16.5612	47.352	15.0191	4.38057	0	6.46657	20.8599	21.4857	0	7.71817	0	0	3.96337	6.46657	0	0	0	6.67517	0
171	fc81	female	17.8913	61.0517	0.152366	0.0648277	sustained	sustained	sustained		171	fc81	female	19.3996	16.6878	6.67513	14.8105	27.1083	40.341	33.0949	2.32125	6.23127	24.6146	34.6273	10.0127	86.794	79.3487	61.4093	64.2763	39.6337	7.30093	15.6449	8.7611	30.0381	23.7802	23.363	16.3507	22.8658	0	0	0	0	5.00633	27.9521	0	10.2213	25.0318	10.8471	0
186	fc81	female	19.6813	55.0108	0.248828	0.13136	phasic	phasic	phasic		186	fc81	female	0	0	0	10.8472	7.0924	0	3.9634	3.3376	0	9.387	12.516	4.3806	89.281	68.421	58.1543	60.9563	66.868	32.843	36.9223	23.1546	0	9.1784	3.7548	31.9159	0	0	3.7548	0	0	0	0	16.4794	0	4.3806	4.7978	13.7676
175	fc81	female	21.0793	56.5221	0.352544	0.0947034	phasic	phasic	phasic		175	fc81	female	0	0	0	0	19.6082	39.425	23.7802	0	0	0	0	4.79777	70.5213	91.0303	79.9747	69.2853	57.914	65.5813	58.611	3.33757	10.8471	0	3.54617	5.63217	0	0	0	0	0	0	5.42357	15.0191	0	0	3.75477	10.8471
184	fc81	female	21.6646	35.2742	0.0975125	0.271611	sustained	phasic	shifter		184	fc81	female	3.3376	3.7548	3.9634	11.473	5.4236	14.0435	3.89603	7.7182	0	26.4654	11.1365	14.3394	83.864	69.4567	74.47	65.083	4.7978	0	0	27.118	25.6578	57.9907	13.1418	27.7438	0	6.0494	0	0	16.8966	7.0924	5.6322	48.4763	88.7357	40.3063	3.3376	0
185	fc81	female	27.5863	22.7788	0.191485	0.325299	phasic	phasic	phasic		185	fc81	female	30.5365	3.2565	5.42357	0	5.63217	0	0	13.7904	19.7941	4.17197	4.02087	3.6973	87.414	91.4473	83.7293	78.9317	76.2197	49.5197	32.1242	32.3328	26.9093	25.4491	13.9636	12.8056	3.68627	0	0	0	0	0	0	3.75477	17.5223	12.978	3.91847	3.33757
173	fc81	female	27.9639	46.0621	0.271832	0.0674342	phasic	phasic	phasic		173	fc81	female	7.09237	9.17837	6.88377	6.88377	35.2533	8.76117	3.3376	4.58917	3.33757	0	0	0	78.653	58.188	59.4507	78.6873	66.4157	56.8207	35.9593	44.3513	18.182	32.0904	8.34397	0	0	0	0	0	10.6385	18.7739	23.9889	4.17197	0	13.1417	43.9317	35.336
199	fc81	female	28.5884	97.6757	0.270383	0.000349738	phasic	sustained	shifter		199	fc81	female	0	0	0	0	3.33757	22.32	11.6815	7.30093	15.8534	4.77893	29.2225	23.5716	83.4563	98.957	88.9443	94.785	80.3917	88.3107	38.4713	15.5554	14.2286	27.491	12.7245	3.33757	0	0	3.75477	0	0	10.5821	21.542	0	16.6878	7.09233	29.7637	11.5387
179	fc81	female	31.0027	84.1058	0.288843	0.00791845	phasic	sustained	shifter		179	fc81	female	0	0	0	0	0	7.50953	13.1417	0	5.84077	0	0.895383	10.1603	86.375	82.6863	63.078	66.365	18.2802	36.164	61.2057	35.584	67.3773	12.5159	4.17197	0	0	3.96337	0	0	0	0	7.09233	7.92673	23.5716	7.50953	4.79777	0
193	fc81	female	32.7911	35.0838	0.229463	0.141343	phasic	phasic	phasic		193	fc81	female	8.76113	7.30097	21.9029	4.17197	11.8901	3.75477	35.879	3.75477	0	0	29.263	36.654	83.244	68.7103	71.2133	79.14	65.5813	76.4283	78.431	12.5159	12.7245	23.7802	21.6943	3.96337	7.09237	8.76113	21.2771	4.17197	4.17197	0	3.96337	22.7373	0	3.75477	21.9029	5.42357
174	fc81	female	33.697	52.0066	0.266267	0.133464	phasic	phasic	phasic		174	fc81	female	3.9634	7.5096	4.172	3.7548	38.3823	8.344	0	4.6082	36.377	39.4253	16.688	0	94.7093	83.312	98.1227	97.0797	48.6843	69.753	59.1143	34.8363	19.817	39.2167	0	13.1418	0	0	13.1418	11.6816	0	4.3806	29.408	7.097	0	11.6816	5.0064	0
195	fc81	female	36.3855	76.4283	0.266023	0.0440132	phasic	sustained	shifter		195	fc81	female	6.88373	0	0	0	0	0	0	8.55253	8.7611	3.54617	8.34393	14.8105	89.2973	86.968	83.8283	74.9683	85.0547	79.275	61.32	35.879	13.1417	34.836	30.2467	0	0	0	0	0	0	13.5589	16.2706	3.33757	7.30093	29.2037	3.33757	0
177	fc81	female	37.2615	27.4077	0.0888499	0.235443	sustained	phasic	shifter		177	fc81	female	3.75477	3.96337	16.4793	4.58917	0	0	0	8.96977	12.3073	29.2039	0	4.79777	71.5603	85.8153	74.1337	56.983	72.7193	59.7403	30.8734	19.6083	31.9157	22.1115	46.9223	49.659	0	0	0	0	0.265303	17.4656	5.42357	3.96337	21.0685	0	0	6.46657
192	fc81	female	40.1241	48.4085	0.132071	0.103806	sustained	phasic	shifter		192	fc81	female	3.3376	15.2278	0	8.1354	0	8.7612	25.2406	21.0686	24.4062	40.0513	13.559	7.5096	86.3633	75.302	61.492	84.355	73.7163	83.312	44.5123	42.009	34.2703	14.9115	40.7847	21.0686	0	0	0	0	3.3376	33.7933	0	0	4.172	4.172	17.1052	20.2342
190	fc81	female	40.1482	53.9887	0.0483488	0.0604808	sustained	phasic	shifter		190	fc81	female	0	3.3376	16.4794	0	0	0	0	10.6386	14.3934	4.5892	16.9471	18.0978	83.8573	75.3047	42.9717	27.3266	32.1245	22.5166	61.2003	61.886	27.5557	27.3062	32.9589	47.614	45.0047	4.3806	0	0	0	0	10.0128	5.0064	7.5096	13.559	11.1594	23.051
191	fc81	female	42.178	48.3475	0.0713365	0.0822092	sustained	phasic	shifter		191	fc81	female	6.88373	11.4729	0	7.92673	17.3136	3.75477	0	17.105	19.925	4.06373	0	0	79.076	68.0847	63.8027	52.0223	61.6917	38.7993	36.7133	51.5237	62.3707	42.0537	39.091	24.6946	61.0393	31.9155	0	0	0	0	8.5525	10.2213	16.2706	0	3.54617	30.6639
172	fc81	female	42.4783	66.4915	0.220154	0.0113859	phasic	phasic	phasic		172	fc81	female	21.903	8.7612	13.7676	50.8983	18.9826	20.5083	11.4076	16.4794	14.602	13.7676	6.72567	29.5708	97.8363	86.441	68.71	82.8947	85.1893	76.011	49.242	55.219	69.753	34.3987	8.5526	4.172	22.871	5.7072	0	5.8408	19.438	18.1101	2.91085	4.18157	0	3.3376	6.6752	7.0924
176	fc81	female	43.3022	20.7409	0.0247492	0.220715	sustained	phasic	shifter		176	fc81	female	17.9397	22.7375	0	7.50963	7.50963	6.67523	0	3.3376	10.0128	0	3.8035	8.13543	89.2817	68.5013	65.837	55.938	12.9004	36.2813	19.6236	44.5773	26.5555	44.2233	65.6783	66.1757	34.1613	0	0	8.13543	35.6707	0	0	0	0	0	5.6322	11.0558
180	fc81	female	43.7676	60.7534	0.208947	0.0294363	phasic	phasic	phasic		180	fc81	female	0	6.67517	7.09237	0	3.33757	5.42357	26.0166	1.51844	15.6449	23.7567	39.866	46.5177	84.7023	84.7723	68.7457	81.608	91.4473	89.9873	82.4777	59.1617	12.0987	40.6767	16.6879	5.2835	18.0796	3.3376	24.4061	23.7803	45.74	24.3494	25.2405	3.33757	20.6151	59.6953	12.6419	62.871
178	fc81	female	45.0062	81.6134	0.305171	0.0238817	phasic	sustained	shifter		178	fc81	female	0	3.5462	0	0	4.3806	28.9954	19.1912	0	0	15.0192	20.0256	0	96.5867	82.8093	94.6617	93.3247	46.6883	69.0373	75.5937	88.527	70.7723	4.3806	0	6.7322	63.7037	28.6492	0	0	0	0	23.989	8.1354	17.9396	8.5526	3.6554	13.2412
170	fc81	female	46.6965	60.7234	0.320373	0.0858097	phasic	sustained	shifter		170	fc81	female	0	11.8902	0	17.731	4.5892	0	7.7182	0	17.3138	8.55257	3.7548	3.3376	63.8383	88.7357	83.312	83.312	78.6017	62.3647	82.6863	62.035	75.5667	44.223	0	0	0	0	0	8.34397	5.215	0	0	7.9268	7.301	0	0	27.5352
200	fc81	female	50.4293	45.3765	0.121322	0.120687	sustained	phasic	shifter		200	fc81	female	17.3138	13.3504	37.7893	4.13927	3.3376	0	60.2853	23.1546	44.53	46.4197	31.9159	35.462	96.376	81.226	82.6863	88.527	93.4177	95.7477	84.9687	40.1317	35.3133	28.9954	40.4683	27.3798	70.5873	44.507	0	0	11.473	0	4.99687	9.18797	3.9634	0	28.161	9.5956
202	fc81	female	54.7935	80.8088	0.100942	0.0100237	sustained	sustained	sustained		202	fc81	female	19.8977	27.663	13.559	11.473	20.6514	33.5847	9.38697	0	17.1052	19.1644	37.5747	25.032	93.8767	82.4777	82.269	88.527	72.2563	44.721	72.465	72.727	70.1167	65.9983	43.4893	14.037	4.11117	0	0	0	9.1784	8.9698	13.7676	25.9475	21.3579	5.8875	12.7246	7.5096
198	fc81	female	55.3002	72.6436	0.134972	0.0571758	sustained	sustained	sustained		198	fc81	female	3.3376	9.38697	28.5781	20.2341	7.50957	10.2214	59.2423	13.559	3.7548	45.8667	38.2547	45.2103	87.412	95.2023	92.4903	96.871	86.024	87.6927	92.699	84.5637	30.0887	47.7693	20.4427	23.845	8.9051	0	0	0	21.0685	7.30097	27.5404	11.4677	6.46657	11.0558	50.481	37.965
188	fc81	female	55.9047	88.825	0.0614507	-0.0103455	sustained	sustained	sustained		188	fc81	female	23.0267	35.1727	3.3376	34.836	21.8896	16.8966	0	22.5288	16.2708	21.6944	13.7676	11.0558	88.8703	78.9313	86.441	71.839	71.509	59.0337	44.506	55.151	69.1273	77.054	20.1263	66.3347	55.212	23.2216	0	0	0	3.3376	19.6084	13.3504	12.516	3.3376	11.0558	6.0494
187	fc81	female	57.7624	73.2398	0.0617025	0.0557447	sustained	sustained	sustained		187	fc81	female	4.38057	3.33757	3.96337	0	3.75477	3.96337	3.33757	6.04937	5.21497	0	0	8.34393	90.962	86.6497	85.8153	86.1843	79.476	53.1947	79.8913	55.652	59.4947	63.1153	46.399	46.59	24.7509	0	0	0	14.8105	39.8423	3.33757	0	11.8901	0	0	4.38057
183	fc81	female	63.406	42.6245	0.0452906	0.0632054	sustained	phasic	shifter		183	fc81	female	0	7.7181	13.1416	0	0	3.54617	3.54617	48.2153	36.8927	12.5158	4.58913	0	97.0193	81.2263	83.3123	80.3333	77.947	71.8393	80.505	57.5417	41.7507	71.4727	51.5997	69.1333	36.6253	3.75477	0	2.50116	5.21693	0	0	0	4.38053	0	0	3.33757
181	fc81	female	65.9987	88.8847	0.0436131	0.012309	sustained	sustained	sustained		181	fc81	female	62.661	82.6863	44.8937	3.33757	3.75477	7.79123	3.47303	0	0	3.96337	11.2643	31.2897	95.557	83.1037	86.024	81.2263	68.919	71.4113	59.8677	71.9663	77.6457	75.177	62.659	43.2637	37.0467	0	6.46653	0	8.3439	14.6018	34.0313	28.5478	18.148	0	3.33757	5.42353
165	fc81	female	68.3409	59.7998	0.0322686	0.166013	sustained	phasic	shifter		165	fc81	female	7.50957	48.7657	57.2027	8.76117	17.1051	13.0024	5.7715	4.38057	0	18.1481	33.5843	11.6815	86.7883	85.723	85.9427	75.7213	70.715	49.0207	65.3717	81.6903	88.48	77.68	78.723	37.4203	4.10347	0	0	0	0	0	0	11.6815	5.42357	3.75477	21.2771	10.2214
164	fc81	female	70.4085	91.1494	0.0141413	0.00426308	sustained	sustained	sustained		164	fc81	female	23.3633	21.6945	26.5245	44.3037	16.9927	19.6085	0	39.217	11.1526	25.5612	0	3.3376	97.2087	78.7227	87.484	62.6603	85.815	82.8947	43.6127	46.0377	83.1033	79.557	78.3057	79.3487	66.077	0	0	0	3.7548	0	0	10.0128	0	18.9827	6.67523	0
197	fc81	female	70.4089	62.699	0.0260757	0.0114904	sustained	phasic	shifter		197	fc81	female	10.4299	3.96337	4.79777	0	0	10.2935	45.556	12.3622	0	0	0	8.13533	90.3403	74.7597	85.009	91.2107	89.7787	70.1703	64.6577	68.7997	82.6863	82.7693	62.995	60.7837	50.192	0	0	0	0	0	0	4.58917	10.0127	0	0	3.96337
196	fc81	female	70.7272	79.5571	0.0603226	0.0329498	sustained	sustained	sustained		196	fc81	female	35.462	12.3074	0	21.6943	35.658	58.629	23.721	36.147	30.0383	21.4857	19.3997	43.734	100	100	87.484	64.7467	85.398	90.8217	100	54.108	72.465	79.14	64.7467	33.8093	7.71817	0	8.13537	15.0192	9.59557	5.42357	25.4544	37.003	79.3487	96.2453	69.753	68.0843
189	fc81	female	70.8856	54.0782	0.013961	0.174246	sustained	phasic	shifter		189	fc81	female	6.88377	18.3567	11.8901	15.6449	0	0	15.2277	18.3567	11.7869	29.0765	25.2624	54.2357	83.6613	93.325	81.226	80.7607	76.4767	72.465	68.9187	47.2247	54.071	86.061	79.766	87.6927	96.7173	11.4729	0	0	0	0	1.05821	3.11376	8.34393	4.79777	18.6969	1.74582
201	fc81	female	77.799	72.9714	0.0171209	0.0566059	sustained	sustained	sustained		201	fc81	female	48.2673	22.6562	6.9184	12.8985	25.0319	0	0	26.9093	21.7982	66.2307	23.7803	0	92.629	100	91.239	92.9077	89.153	63.496	74.7587	78.097	93.5333	61.2943	79.0463	94.3677	100	62.4523	33.3537	0	0	0	0	5.21497	9.59557	10.0128	10.0127	10.4284
194	fc81	female	80.4685	96.1856	0.0629663	0.00438045	sustained	sustained	sustained		194	fc81	female	3.5462	19.817	0	3.9634	12.7246	8.9698	25.4492	0	0	11.2644	38.591	43.5973	83.864	86.0237	99.3743	100	95.9153	90.7343	84.7723	98.957	90.4043	95.6193	85.1893	17.6031	4.11117	0	0	0	0	0	0	31.4985	10.6386	8.344	6.258	6.4666
168	fc81	female	89.6594	81.1663	0.00158543	0.0245771	sustained	sustained	sustained		168	fc81	female	61.3287	39.586	48.4433	26.1876	45.5553	62.452	81.0173	69.9617	80.3917	28.0644	45.475	0	86.3613	91.8647	88.7357	76.6367	81.4347	94.9937	95.4107	90.8847	88.0467	91.656	94.1593	72.4647	63.574	11.6816	3.3376	0	0	0	4.7978	17.5225	27.7439	10.8472	38.689	38.4627
166	fc81	female	96.3942	94.2784	-0.0297535	-0.0025652	sustained	sustained	sustained		166	fc81	female	3.3376	20.2342	22.3202	13.7676	12.516	0	0	0	3.3376	21.6944	10.8472	12.7246	71.7613	90.4043	76.8453	65.7897	74.5507	91.0303	96.0367	100	97.4967	94.5763	95.6193	100	84.9807	82.0603	65.2863	0	0	8.9698	0	0	0	0	11.6816	13.9762
[truncated: 95 more columns]

## Sheet: Fig S5
Figure S5 b,c							Figure S5 d, e																																										Figure S5 f,g
animal	batch	freeze_r1_18_24	freeze_r2_18_24	consensus_phenotype	sex		sex	animal	retrieval	batch	1	2	3	4	5	6	7	8	9	10	11	12	13	14	15	16	17	18	19	20	21	22	23	24	25	26	27	28	29	30	31	32	33	34	35	36	consensus_phenotype		sex
319	fc83	11.9677	14.7495	phasic	females		females	319	R1	fc83	9.21607	11.086	4.6748	0	3.4727	3.60627	0	4.00697	0	41.664	22.5813	0	92.697	73.86	69.588	29.6517	37.504	26.9394	33.0598	0	4.2741	8.94893	5.8769	4.6748	3.33913	0	0	0	0	8.81537	0	0	0	4.2741	0	0	phasic		females
320	fc83	13.9864	6.92633	phasic	females		females	320	R1	fc83	0	0	0	0	0	8.68187	0	0	0	0	0	3.60633	53.9613	54.7627	58.9033	4.67487	21.3708	0	15.2267	0	19.5008	26.4463	30.7205	6.01053	0	0	0	0	0	0	3.60633	19.3673	0	0	0	5.20913	phasic		females
298	fc83	14.2402	11.7247	phasic	females		females	298	R1	fc83	0	0	0	0	15.7609	0	0	0	6.27763	23.2407	11.8875	15.2266	90.5507	49.7787	65.6307	22.3057	31.2139	26.8877	32.3326	7.47033	7.61333	3.33917	2.78117	19.2574	0	7.86523	21.9202	4.007	0	3.33917	7.47973	0	16.963	0	4.68517	24.8331	phasic		females
305	fc83	21.924	17.5545	phasic	females		females	305	R1	fc83	12.021	0	10.561	30.4439	4.007	3.73987	9.75037	18.2986	4.007	4.007	15.4937	28.5833	92.5573	89.0477	66.3413	65.5397	62.905	17.6308	52.4917	54.6013	14.3189	0	6.92747	7.49773	0	3.6063	9.34967	3.47273	7.07903	0	0	0	10.4182	3.6063	3.33917	3.47273	phasic		females
288	fc83	24.0956	24.2139	phasic	females		females	288	R1	fc83	6.9455	18.0316	0	28.5834	11.3532	12.3037	30.8385	6.81193	3.87347	20.9514	24.7286	55.1943	78.8963	72.1373	84.4533	77.0263	48.8437	21.8165	37.4037	20.6983	18.833	0	24.9771	44.9407	40.676	13.0679	11.1078	0	0	0	5.47627	2.26447	3.34537	12.5553	4.67487	42.4743	phasic		females
318	fc83	25.1386	44.2005	shifter	females		females	318	R1	fc83	0	10.9525	0	0	24.9771	19.3673	6.81193	27.7137	10.6201	20.8365	40.6043	0	91.4827	71.1493	79.1247	33.926	33.2583	0	0.00468333	34.9527	20.2059	55.5763	30.9752	34.2553	14.3631	12.1546	23.775	14.826	33.1247	24.1757	3.33917	25.7785	12.6889	4.40773	21.2372	3.33917	shifter		females
323	fc83	25.7401	46.0265	shifter	females		females	323	R1	fc83	0	20.0349	3.73987	0	8.6818	6.14403	0	16.9629	16.6958	4.00697	29.1174	48.394	72.352	60.236	75.2513	65.9277	20.7027	58.8337	46.8407	55.6733	14.6923	0	0	4.14053	0	0	0	0	0	0	16.4286	3.09779	0.90919	9.88387	22.5727	0	shifter		females
321	fc83	28.3512	14.1388	phasic	females		females	321	R1	fc83	0	0	8.2811	0	23.9084	0	9.46207	25.3988	9.0825	7.74683	3.87343	0.440763	94.6573	88.647	74.8393	56.632	48.586	46.1127	57.9867	20.951	32.323	13.6527	8.51933	18.913	56.0177	0	0	0	0	7.34613	0	4.4077	0	0	0	0	phasic		females
314	fc83	33.6075	30.2969	phasic	females		females	314	R1	fc83	38.2	19.6343	3.33917	26.7134	34.193	4.007	8.1476	22.84	48.2433	35.236	51.824	2.83898	90.5167	87.311	80.0987	77.2927	77.5617	75.7733	30.1861	38.0343	55.1213	28.9244	7.21263	0	0	0	0	0	0	15.8945	7.2126	14.4252	0	9.3497	13.7574	35.5287	phasic		females
287	fc83	34.171	45.7462	shifter	females		females	287	R1	fc83	21.3706	19.2852	19.9832	0	0	30.9873	14.9594	42.474	53.7257	48.0513	39.402	0.176623	98.3973	90.155	98.2247	94.6443	87.5913	85.3077	78.6057	22.9733	31.6551	8.81537	0	11.8399	12.8698	0	12.0209	0	0	0	0	0	0	0	0	0	shifter		females
294	fc83	35.8781	49.9887	shifter	females		females	294	R1	fc83	3.33917	3.6063	0	4.94197	12.021	5.47623	0	8.81543	0	13.7574	19.5008	27.2477	90.5507	91.501	89.5323	88.3787	79.4317	51.3303	43.142	32.4245	49.185	13.6418	55.923	5.5	1.8964	1.44277	0	0	0	0	0	19.2336	3.73987	23.1071	37.933	18.5658	shifter		females
286	fc83	37.1382	58.9759	shifter	females		females	286	R1	fc83	19.1001	30.7702	30.2779	18.2909	0	10.1511	17.4973	4.67487	11.1094	52.068	53.1597	56.0983	93.3527	94.3903	96.6607	100	75.023	52.6707	68.124	71.1493	50.4467	9.29533	8.28117	0	0	0	0	0	0	6.81193	12.1546	4.27417	0	0	3.73987	14.1581	shifter		females
297	fc83	37.4283	14.1548	phasic	females		females	297	R1	fc83	9.57537	1.10997	3.33917	3.33917	6.0105	14.5588	12.5553	14.5588	18.8329	17.2301	21.2371	22.4392	90.6917	83.0327	72.7523	79.2923	79.873	75.9213	70.8683	13.4902	8.54827	19.7913	23.3507	50.028	29.0434	3.6063	0	12.1546	3.47273	11.086	4.14057	23.5175	29.7756	5.6703	14.0976	3.33917	phasic		females
295	fc83	38.2122	30.8728	phasic	females		females	295	R1	fc83	7.079	6.94543	0	5.4762	7.61327	0	8.01397	18.165	28.7167	30.7202	12.2881	0	68.2543	72.1237	60.025	38.2927	60.8933	66.6493	38.6243	39.512	38.2	17.0964	44.344	23.0595	26.4935	3.33913	3.73987	3.4727	3.60627	0	5.74333	4.94193	6.94543	0	9.7503	0	phasic		females
290	fc83	39.8376	22.5311	shifter	females		females	290	R1	fc83	0	10.8189	7.7469	26.5798	11.4868	33.4087	16.4117	3.47273	12.1546	12.021	16.8294	12.2882	88.948	91.318	98.9313	100	97.3287	94.3903	59.7963	22.8305	15.4198	27.4552	30.854	28.1172	36.6627	23.4926	60.1203	34.0947	10.6504	11.2196	0	7.61333	4.14057	0	4.14057	17.0966	shifter		females
293	fc83	40.8111	26.1324	shifter	females		females	293	R1	fc83	0	0	10.8189	14.5587	16.5622	6.94547	0	11.2196	38.6307	36.033	7.8804	0	93.896	71.016	82.4527	81.618	84.907	80.7663	51.4967	21.3706	26.179	48.9143	25.2151	31.7353	94.123	56.0567	12.8246	3.6063	20.5692	13.7239	5.2425	0	13.8909	7.34613	0	9.75033	shifter		females
322	fc83	41.9689	16.3904	shifter	females		females	322	R1	fc83	3.47273	3.6063	0	0	0	0	4.67483	12.956	3.73987	7.47977	0	6.8119	98.6983	78.362	85.3077	83.7047	61.707	41.1387	50.097	54.8543	40.6367	43.9437	19.1001	44.0117	68.5853	12.2882	0	0	3.33917	0	7.2126	0	0	4.67483	0	0	shifter		females
301	fc83	42.3321	53.38	shifter	females		females	301	R1	fc83	7.2126	11.2196	0	6.8119	0	0	0	0	0	0	3.47273	0	89.4853	64.872	85.0407	87.311	80.9363	68.386	72.14	79.5643	42.635	19.9014	0	13.6979	32.6497	0	11.4867	0	0	0	3.87343	0	0	0	0	0	shifter		females
311	fc83	43.5997	35.4888	shifter	females		females	311	R1	fc83	11.0857	4.27403	4.27403	19.2331	21.2365	11.4864	3.33907	14.5584	4.54113	3.73977	0	0	80.2713	86.5413	58.1947	90.3833	79.5547	58.6057	76.6263	31.7493	30.4247	45.9457	26.4455	35.4007	18.8259	0	0	0	5.2891	17.5502	0	0	0	0	0	3.6062	shifter		females
289	fc83	44.9653	17.8131	shifter	females		females	289	R1	fc83	19.3257	6.9869	3.47273	43.11	44.777	12.4217	3.33917	3.47273	0	6.94547	0	3.87343	85.879	83.1707	91.5853	74.2217	70.7853	54.818	51.5153	49.4053	30.0525	36.3537	39.7613	52.851	79.398	6.4112	0	0	0	4.94197	14.0245	14.2916	36.2983	60.8043	0	0	shifter		females
308	fc83	45.3529	57.5077	sustained	females		females	308	R1	fc83	0	5.39727	5.82213	3.47267	3.47267	6.2775	7.61313	9.88373	0	14.2913	7.7467	0	93.8953	68.2513	80.4817	48.1403	61.306	51.155	41.5907	74.2093	47.6557	30.8138	56.2967	15.749	17.2413	6.2775	3.47267	0	0	0	3.7398	0	0	0	0	0	sustained		females
317	fc83	46.3825	35.5635	shifter	females		females	317	R1	fc83	3.33917	15.2266	20.035	7.47973	3.73987	8.28113	37.5323	57.6363	61.6663	12.3939	0	3.47273	89.7523	97.3287	85.174	90.9173	92.3867	79.698	36.6893	24.1614	84.5477	32.8574	16.8294	49.8943	49.0783	3.47273	0	0	0	11.086	4.27413	0	26.0455	22.0385	14.2916	0	shifter		females
316	fc83	48.92	45.6571	sustained	females		females	316	R1	fc83	3.33917	12.605	5.293	11.3532	13.4903	15.3602	0	19.3673	53.0497	20.0118	10.2241	5.2697	95.4897	85.174	77.2937	78.4957	86.5097	81.434	43.1003	67.4467	76.4007	27.6484	37.666	8.74403	15.1645	3.87347	16.4987	89.0473	23.8806	37.4767	12.0769	14.826	3.60633	24.7535	31.6119	7.07907	sustained		females
296	fc83	49.7022	23.3703	shifter	females		females	296	R1	fc83	0	0	0	5.20913	0	0	3.60633	5.87697	19.1002	0	0	0	92.949	80.232	74.2213	76.3587	74.8893	80.0983	50.9807	58.594	42.6503	40.8717	57.2653	17.4552	12.6328	0	0	0	3.3392	0	0	0	0	0	0	0	shifter		females
313	fc83	51.6062	34.3807	sustained	females		females	313	R1	fc83	3.6063	0	7.4797	12.6888	24.0419	4.67483	7.079	0	3.47273	12.5552	0	0	93.7623	81.167	100	88.3797	57.959	57.1663	41.558	31.2356	59.507	50.8187	82.1433	38.8143	48.4433	2.76595	4.67483	12.0699	14.5098	15.4937	0	0	0	0	0	4.67483	sustained		females
312	fc83	53.0359	29.0294	shifter	females		females	312	R1	fc83	29.2095	47.458	43.543	65.949	43.3677	2.61262	0	0	0	7.7469	8.68187	0	98.565	78.2287	77.9613	70.6143	54.7623	59.355	69.5467	85.7083	29.6841	43.9437	40.9813	42.032	89.849	13.3302	4.8084	0	7.6133	0	0	0	0	6.67837	33.0014	37.522	shifter		females
315	fc83	54.0343	60.4644	sustained	females		females	315	R1	fc83	7.34613	30.453	14.6923	9.34963	3.8734	4.6748	12.5552	18.1046	85.0407	36.597	3.4727	4.54123	98.9747	100	100	86.6433	83.037	79.431	59.5297	55.4063	57.2417	22.7989	78.7697	25.063	21.418	0	9.8472	1.37235	33.9257	0	0	3.60627	4.6748	0	0	3.73987	sustained		females
300	fc83	55.503	27.5111	shifter	females		females	300	R1	fc83	3.33917	7.52947	16.9133	11.8875	25.2442	19.3673	0	37.8647	43.2107	0	8.68187	4.17167	89.5817	92.253	73.2477	77.3323	72.218	73.2867	56.7243	41.0003	12.1546	53.9613	84.385	67.009	72.485	85.9753	83.635	29.9191	0	5.07557	10.9525	45.8137	33.2583	9.61683	0	6.41123	shifter		females
284	fc83	59.4845	42.91	sustained	females		females	284	R1	fc83	12.0211	12.956	8.5483	0	30.8541	50.355	0	53.7593	3.8082	8.68187	3.73987	26.7445	96.928	86.6433	61.2267	79.606	45.68	42.7417	22.4393	89.5863	94.9243	83.9593	33.6293	49.111	42.813	11.4651	5.3644	0	16.0281	6.9455	0	7.3462	0	13.3567	8.01403	3.33917	sustained		females
303	fc83	61.0703	45.1426	sustained	females		females	303	R1	fc83	39.8027	26.0454	4.28413	39.2583	0	0	9.4832	35.5287	11.116	46.9853	0	60.9463	94.5237	77.0267	75.7743	74.539	70.9147	45.1453	32.8573	58.8803	84.0353	61.7367	78.3623	66.475	37.3183	0	0	4.14057	4.27413	10.4182	18.5657	28.0667	74.5123	20.6382	29.7163	19.5007	sustained		females
306	fc83	62.558	39.7008	shifter	females		females	306	R1	fc83	7.47973	0	24.7098	21.9049	34.5937	16.2951	11.4867	12.021	15.8944	24.5763	18.8329	8.14757	98.167	95.8593	91.8523	95.325	79.601	95.2887	51.3817	72.886	81.3007	75.5573	32.4333	29.0581	66.3083	3.6063	0	7.47973	8.014	13.8909	0	0	18.4322	31.6553	3.33917	22.0385	shifter		females
304	fc83	64.1276	75.023	sustained	females		females	304	R1	fc83	20.5694	47.817	8.949	0	37.7233	49.496	10.9525	7.88047	18.5892	3.18231	0	24.8435	98.9627	95.378	82.1827	87.1777	80.232	62.4677	71.1447	55.831	64.701	54.7207	71.5797	68.4487	93.8357	22.3057	15.4938	0	6.67837	0	0	8.6757	13.63	30.3198	30.1878	69.0123	sustained		females
310	fc83	69.2612	34.5155	shifter	females		females	310	R1	fc83	9.97787	43.4477	0	0	6.6782	8.1779	49.112	19.3757	3.3391	4.67473	3.87337	12.9557	92.448	91.1847	89.7157	80.099	91.3183	82.9037	63.537	59.3967	92.654	88.647	82.236	15.454	25.7894	0	0	0	0	14.8446	41.499	43.8293	3.87337	25.9114	19.7229	22.4834	shifter		females
307	fc83	75.535	31.5904	shifter	females		females	307	R1	fc83	0	6.67827	16.4286	26.8467	8.01393	0	0	0	0	8.28107	19.0999	16.0279	97.7753	90.6503	78.9727	81.475	86.5507	88.089	64.9773	70.7897	90.371	84.0657	79.8723	50.58	18.34	6.67827	0	3.8734	2.55999	4.38543	3.4727	3.8734	3.33913	7.88037	0	13.6237	shifter
302	fc83	82.6495	77.1503	sustained	females		females	302	R1	fc83	8.01403	4.54127	7.07907	9.21613	0	5.07553	21.905	9.08257	4.27413	0	0	15.6273	91.8863	77.2093	82.854	79.6977	84.1463	79.657	86.9103	88.6467	92.3867	59.93	73.821	97.195	29.8509	3.32395	0.282353	8.1476	11.3532	4.67483	7.21263	3.73987	0	10.5518	24.9874	9.6065	sustained
309	fc83	88.6098	49.5702	shifter	females		females	309	R1	fc83	34.6877	8.587	19.0996	16.4283	0	0	3.87333	11.7536	31.5712	56.7253	1.99213	3.47263	89.1147	82.1027	78.63	83.7053	87.84	90.9237	84.5067	89.0477	90.9177	88.7807	85.9363	90.1557	100	93.7227	5.28637	0	0	0	0	3.6062	5.74323	0	3.87333	10.2844	shifter
285	fc83	95.039	79.4878	sustained	females		females	285	R1	fc83	44.5697	68.1603	46.0803	11.1874	33.751	49.8203	14.8259	80.61	89.9823	64.0707	86.2977	73.996	99.77	100	100	100	100	100	100	94.2567	90.0513	87.109	99.6173	94.2387	100	100	47.1577	0	6.4112	3.47273	2.32187	5.0243	0	23.5682	26.1186	27.5147	sustained
291	fc83	98.9314	91.8525	sustained	females		females	291	R1	fc83	3.60627	0	3.33913	27.7516	18.7294	18.8328	45.7937	27.4004	21.1034	44.344	5.20907	10.5517	84.683	100	100	100	98.9313	100	94.9243	99.1987	99.8663	99.4657	100	99.065	93.856	87.3113	55.8263	0	12.2881	0	4.40767	7.90617	2.24485	0	0	0	sustained
					females		females	319	R2	fc83	4.4077	3.6063	0	4.14057	0	5.2091	4.54127	4.007	0	0	0	0	66.3823	43.409	50.8887	37.265	4.007	10.8189	11.8874	10.151	16.4287	24.1755	11.608	18.1773	0	3.6063	7.34613	0	0	14.158	4.8084	0	0	0	0	0	phasic
							females	320	R2	fc83	0	0	0	0	0	0	0	0	0	7.3461	0	0	75.7317	43.9077	41.231	22.6486	0	5.0755	5.34263	3.73983	7.61323	0	18.9663	7.7468	0	0	0	0	0	0	3.33913	3.33913	0	0	0	0	phasic
							females	298	R2	fc83	0	4.00703	0	4.1406	3.87347	3.47277	0	4.1406	3.47277	0	0	8.81543	74.664	70.123	70.39	43.9437	52.2247	3.87347	3.87347	24.0421	3.47277	20.7029	13.0896	13.0182	7.28403	0	13.3567	0	6.27767	9.88397	0	4.27417	0	0	4.40773	18.833	phasic
							females	305	R2	fc83	0	7.2126	3.33917	0	10.2846	7.34617	28.5833	22.8399	11.086	4.54127	8.14757	14.5588	75.1937	60.197	46.4397	38.688	45.279	8.8154	6.94547	34.9673	8.04127	27.9389	25.8885	10.2846	0	19.7679	32.5903	7.34617	0	8.68183	12.3394	25.0593	16.2951	0	3.33917	0	phasic
							females	288	R2	fc83	13.0896	27.2478	3.87347	0	7.21267	7.21267	8.41477	5.6731	30.5448	21.4622	21.3919	16.9631	59.4377	50.4323	59.494	55.6977	62.376	65.624	50.847	3.3392	18.0316	4.1406	24.1757	3.3392	0	5.07557	0	0	20.5482	10.0388	4.5413	17.0967	0	0	4.67487	3.60633	phasic
							females	318	R2	fc83	4.942	3.7399	0	0	3.47277	4.40773	10.5518	27.1142	0	0	3.7399	3.47277	88.5443	85.6277	66.5167	75.8633	60.509	49.0657	21.3288	32.2814	45.0493	31.2672	64.204	66.2073	12.4932	0	0	0	12.1546	17.2302	20.9701	5.20913	4.1406	21.7715	28.9841	14.0246	shifter
							females	323	R2	fc83	0	0	3.7398	9.34953	3.33913	4.00693	4.00693	29.8661	12.8746	21.1032	0	3.33913	90.2897	91.3333	79.2973	56.458	73.02	35.673	66.7823	63.3097	23.6409	51.0217	44.0927	37.6653	8.14743	0	0	3.47267	14.3354	31.3437	32.0555	40.6613	19.5763	24.5537	47.037	19.634	shifter
							females	321	R2	fc83	0	4.00693	7.74677	3.4727	15.0928	8.8153	3.33913	0	10.8188	4.00693	21.1033	10.3365	90.784	73.9547	66.143	66.2483	68.786	44.956	35.5837	7.34607	6.8118	0	4.27407	0	7.34607	3.60627	3.73983	0	8.852	20.2652	3.73983	5.3426	11.8873	4.80833	0	0	phasic
							females	314	R2	fc83	3.47277	0	0	0	8.81543	18.5659	10.9525	0	0	4.942	23.6414	5.60983	78.126	65.5923	82.8507	64.204	15.0512	40.783	14.5588	25.5114	48.673	32.5485	31.2423	18.7616	23.8464	4.27417	5.20913	7.21263	1.98957	12.3021	0	3.60013	2.54395	7.7469	0	0	phasic
							females	287	R2	fc83	0	0	0	10.1511	0	0	0	0	4.00703	11.3532	9.88397	10.819	74.2527	75.4237	62.8683	73.9543	41.2753	66.029	44.0307	32.0189	62.2797	34.594	41.1387	40.1323	41.3437	0	0	0	0	0	4.1406	0	0	0	0	0	shifter
							females	294	R2	fc83	0	0	0	0	0	5.6098	0	0	4.007	0	7.7469	0	86.143	75.2057	74.3967	66.25	80.0987	51.0633	58.3783	67.009	47.909	52.0493	40.8537	32.6585	10.6172	0	0	7.2126	3.6063	0	0	0	0	33.5253	0	8.5483	shifter
							females	286	R2	fc83	4.007	3.87343	9.75037	7.2126	12.4217	0	0.511367	6.56767	7.2126	3.47273	20.035	8.54827	83.212	97.8587	53.9197	55.2553	81.7013	77.3717	55.7113	79.297	66.2077	57.3687	50.4703	26.4048	3.3986	0	0	4.007	0	7.74687	3.6063	7.2126	25.5112	18.4322	16.7149	7.7278	shifter
							females	297	R2	fc83	0	3.6063	3.47273	0	0	0	7.2126	10.4182	9.48323	4.8084	5.07553	0	70.924	60.1927	23.8207	9.88393	12.7859	8.9855	23.1212	40.323	7.6133	8.4147	4.4077	6.2182	21.163	0	0	6.67833	17.4972	4.4077	3.33917	10.1511	6.94547	16.2951	13.3567	23.107	phasic
							females	295	R2	fc83	0	4.94193	0	7.1824	8.5784	3.60627	0	3.73983	18.5657	3.8734	12.6888	3.73983	81.4773	73.5927	67.5843	41.806	35.9293	35.395	16.0279	30.1859	29.9941	24.2681	43.241	36.9977	0	0	0	0	5.34263	0	3.4727	0	3.33913	3.33913	12.0575	2.63478	phasic
							females	290	R2	fc83	0	0	4.8084	0	8.5483	6.81193	0	0	0	13.0896	4.007	0	82.2697	76.1407	58.6787	60.7313	60.4643	66.8753	42.6997	8.27173	0	4.4077	0	35.4633	28.7823	0	0	0	7.74017	0.54097	19.8114	15.7174	0	0	0	3.87343	shifter
							females	293	R2	fc83	3.47273	0	0	3.6063	3.33917	4.94197	3.47273	0	0	4.94197	0	23.107	63.974	77.16	76.4923	45.3663	49.4197	51.0223	14.9595	10.8189	47.0153	23.5077	27.114	8.48883	37.8913	4.64213	0	0	4.14057	0	0	0	0	4.007	0	0	shifter
							females	322	R2	fc83	0	0	0	0	0	0	0	0	0	0	3.33913	4.14053	86.9567	61.533	49.913	50.5637	36.864	68.7863	0	7.07897	14.5587	13.53	3.56637	7.21253	3.4727	0	12.1545	7.07897	0	8.28107	7.7468	3.73983	13.0894	0	49.1973	79.827	shifter
							females	301	R2	fc83	3.6063	0	3.87343	0	3.33917	0	6.52187	10.4411	0	3.87343	0	0	75.3273	81.5677	77.4273	78.095	44.2057	31.7889	19.7679	51.5293	52.9847	81.0337	65.2727	71.283	60.565	0	0	0	0	0	3.47273	14.5588	0	7.88043	5.74337	9.86157	shifter
							females	311	R2	fc83	3.47263	3.6062	1.75308	1.58601	0	8.98223	10.518	17.6304	48.0827	47.5487	4.6747	3.73977	84.9743	84.7737	73.6043	76.0423	76.3593	61.9673	70.9837	43.3463	10.1508	34.1923	21.6373	6.1439	0	0	0	0	0	0	0	3.47263	0	0	0	7.34597	shifter
							females	289	R2	fc83	8.014	0	0	0	11.3532	12.5738	10.8004	14.1581	4.67483	8.4147	4.27413	9.2161	79.735	80.0107	53.4267	47.149	39.803	32.4567	36.998	28.5833	12.2881	9.6168	0	4.74897	9.27553	0	0	0	5.2091	19.1927	25.0179	0	3.30753	13.7159	13.2962	3.6063	shifter
							females	308	R2	fc83	0	0	0	0	8.54807	0	0	0	15.8941	4.8083	3.47267	0	76.5567	78.9217	84.7737	51.3827	68.479	83.3047	56.191	48.694	63.822	62.068	62.4687	26.0057	10.6906	0	8.94877	0	3.87333	0	0	9.8837	4.0069	10.0173	0	15.0176	sustained
							females	317	R2	fc83	0	0	0	0	5.0007	7.02033	11.6203	7.2126	12.6889	8.68187	7.61333	0	70.6493	87.979	62.0243	72.2607	75.023	72.9683	45.012	49.2863	23.9085	3.6063	7.3462	46.8167	34.6593	3.73987	3.47273	0	24.7099	14.8259	4.67483	4.14057	8.68187	21.1036	13.0896	18.1651	shifter
							females	316	R2	fc83	0	0	0	7.4798	0	3.87347	3.3392	8.2812	7.74693	18.1652	3.3392	8.14763	88.942	79.4307	57.7927	71.0157	56.1897	43.6343	54.32	31.7469	53.7857	57.7927	41.399	36.921	5.4201	0	3.47277	0	3.3392	3.3392	14.0246	8.94903	10.4183	4.27417	10.5518	10.9525	sustained
							females	296	R2	fc83	0	0	0	4.80843	18.9666	3.47277	0	7.07907	18.6995	0	0	0	77.3217	90.9173	63.0017	71.1563	47.9017	45.2373	22.7979	10.5518	7.21267	8.41477	25.2091	44.1687	27.3252	0	0	0	0	0	3.60633	0	8.81547	0	0	0	shifter
							females	313	R2	fc83	8.4147	0	0	16.4287	7.88043	4.14057	19.3672	9.88393	4.4077	7.59967	5.89057	0	86.5513	82.365	85.7083	59.3957	79.1637	34.764	34.0597	47.5497	45.5463	16.4287	39.2507	23.0656	2.73077	0	0	3.87343	0	4.14057	4.8084	0	10.5518	14.9595	30.8539	21.7714	sustained
							females	312	R2	fc83	3.3392	3.60633	0	0	0	0	0	0	0	4.00703	0	5.3708	89.0473	82.2917	86.0527	80.232	48.5763	32.9069	50.2213	20.703	63.761	35.6133	0	0	0	0	0	8.2812	27.6485	0	3.23365	17.2022	0	0	12.9489	9.75757	shifter
							females	315	R2	fc83	0	1.2533	2.08586	0	3.33917	3.73987	20.8363	16.028	0	4.14057	0	9.0825	95.2327	93.7213	85.5247	86.551	66.751	76.893	75.2903	55.7897	67.206	33.1534	52.7177	62.2007	100	87.044	43.1443	35.177	13.0405	0	0	0	0	3.6063	7.079	13.4902	sustained
							females	300	R2	fc83	16.2952	9.7504	18.0316	7.7469	0	0	1.70998	18.058	14.4253	15.3416	12.3068	10.1511	81.866	57.125	69.9473	47.508	58.9947	10.3297	20.8365	11.9838	39.306	49.0317	33.4833	27.6065	33.0625	0	4.27417	3.7399	12.4218	0	11.3532	8.01403	10.9525	13.3567	15.2267	11.2197	shifter
							females	284	R2	fc83	4.00697	6.6783	0	3.73987	15.3601	0	0	0	9.75033	0	8.01397	15.4937	95.101	76.3977	77.1213	80.4993	85.1743	50.714	39.6047	43.1417	52.892	39.669	35.128	39.221	42.2543	14.8258	17.3636	6.2776	13.4902	0	0	0	0	6.01047	14.0244	0	sustained
							females	303	R2	fc83	21.1961	7.2535	16.8293	7.34613	19.5006	7.079	0	21.9048	16.6958	47.1487	34.46	58.6353	84.95	77.199	74.7173	76.0917	67.8107	86.777	58.9717	29.9188	40.8713	46.8817	25.1104	27.4671	77.4273	28.9386	0	0	15.7608	7.8804	3.73983	26.0454	75.8503	53.308	0	12.5552	sustained
							females	306	R2	fc83	0	0	3.33917	0	0	0	6.78727	0.69248	6.8119	0	0	0	88.4137	89.0477	75.5573	36.6883	34.9947	51.557	14.6924	52.759	51.824	43.4273	35.128	28.5179	34.5257	0	0	0	0	0	5.2091	8.68367	6.4094	8.6003	3.68787	22.3057	shifter
							females	304	R2	fc83	52.0493	21.4127	4.27417	18.4323	0	29.3848	14.1581	15.6274	56.6327	42.4557	51.515	26.9076	88.021	77.817	81.7013	80.6357	80.229	88.3797	90.6503	70.6153	66.341	69.2797	69.5467	70.348	99.7127	47.1493	53.0263	51.9577	23.775	0	0	9.61683	4.27417	76.0433	23.9986	0	sustained
							females	310	R2	fc83	0	0	0	0	16.5619	0	3.60623	0	6.01037	3.87337	8.41453	15.627	86.4373	83.438	74.222	78.1923	90.4203	83.7473	64.43	62.8567	22.973	0	0	7.60163	9.89523	0	0	3.7398	11.0858	12.555	16.0072	15.1132	0	11.0858	4.00693	20.5689	shifter
							females	307	R2	fc83	0	0	0	0	0	3.6063	0	0	0	15.7497	13.902	15.6273	74.529	78.763	60.5557	48.4433	34.0507	28.4496	22.5727	22.8398	30.0524	54.6577	24.4137	38.1467	23.1604	0	0	0	0	0	33.8513	8.08857	7.21257	20.5692	36.33	50.3547	shifter
							females	302	R2	fc83	3.47273	0	0	0	1.12726	3.14689	6.8119	3.33917	3.6063	7.6133	13.2231	0	81.869	77.4763	83.1213	89.848	81.8357	73.0193	85.5747	72.7523	80.9	67.944	79.965	79.8967	59.7043	0	0	0	0	0	6.8119	26.7134	19.3672	30.3197	15.7609	20.0037	sustained
							females	309	R2	fc83	0	0	4.14047	21.6373	0	3.87333	3.33907	25.6442	0	4.4076	12.1543	0	85.7757	77.038	83.0267	81.8353	79.5647	81.969	87.8457	65.2737	65.0063	23.9241	18.966	4.0069	0	0	4.6747	13.0892	0	0	0	0	0	4.0069	15.0927	0	shifter
							females	285	R2	fc83	63.6697	17.6731	36.464	12.0211	30.3199	61.3217	40.1897	19.5009	41.6943	36.71	26.1793	12.5554	95.4867	86.9103	96.6607	92.921	87.1777	76.492	87.7117	85.8417	87.7117	67.269	71.557	79.8313	89.3147	23.3604	0	0	8.41477	0	24.738	24.1477	18.833	77.7713	76.3587	69.4623	sustained
							females	291	R2	fc83	0	0	0	7.079	0	8.81537	15.8943	8.01397	3.33913	0	12.8223	8.81537	97.7723	99.4657	93.5887	96.661	97.0617	91.719	91.719	94.2567	93.7223	89.582	89.4483	92.5203	30.2785	10.7779	12.9517	0	0	3.4727	0	3.63207	3.44693	0	10.6853	6.2776	sustained
[truncated: 94 more columns]

## Sheet: Fig S6
Figure S6 a,b,s,d,e										Figure S6f							Figure S6g							Figure S6 h
phenotype	animal	early_adaptation	late_adaptation	absolute_AP_amplitude	absolute_Afterhyperpolarization	sag	batch	sex		animal	cell	phenotype	decay	batch	sex		animal	cell	phenotype	decay_tau	batch	sex		animal	cell	phenotype	freq_ratio	batch	sex
sustained	303	354.605	18.5147	49.5714	-48.4781	0.664815	fc83	females		303	E7	sustained	5.46013	fc83	females		303	E8	sustained	14.3547	fc83	females		303	E7	sustained	3.47455	fc83	females
sustained	303	114.928	30.5084	49.384	-40.6379	0.764646	fc83	females		303	E8	sustained	4.76002	fc83	females		303	E9	sustained	18.6527	fc83	females		303	E8	sustained	4.26096	fc83	females
sustained	303	108.877	36.5774	49.9462	-41.2002	0.85517	fc83	females		303	E9	sustained	7.00206	fc83	females		297	E7	phasic	16.2076	fc83	females		308	E9	sustained	0.704351	fc83	females
phasic	297	52.7782	31.3823	46.3229	-42.0123	0.777923	fc83	females		303	E10	sustained	5.11305	fc83	females		297	E8	phasic	14.7255	fc83	females		308	E10	sustained	1.00854	fc83	females
phasic	297	68.6187	2.44156	47.8534	-43.3242	1.2127	fc83	females		297	E7	phasic	6.91814	fc83	females		297	E9	phasic	17.3385	fc83	females		308	E11	sustained	0.795941	fc83	females
phasic	297	159.133	9.38011	48.2283	-44.8548	0.997059	fc83	females		297	E8	phasic	5.12142	fc83	females		297	E10	phasic	19.2199	fc83	females		308	E12	sustained	1.29913	fc83	females
phasic	297	112	19.3904	43.4179	-50.6022	0.838339	fc83	females		297	E9	phasic	4.61024	fc83	females		319	E8	phasic	15.4956	fc83	females		308	E13	sustained	0.369028	fc83	females
phasic	297	104.156	17.5721	41.4501	-45.8543	1.68398	fc83	females		297	E10	phasic	6.87955	fc83	females		319	E9	phasic	13.5746	fc83	females		308	E14	sustained	1.84082	fc83	females
sustained	316	74.1116	0	16.68	-60.1604	2.22704	fc83	females		319	E8	phasic	6.37543	fc83	females		308	E9	sustained	19.1215	fc83	females		284	E8	sustained	1.05644	fc83	females
sustained	316	237.05	24.2025	48.6968	-54.7878	0.798836	fc83	females		319	E9	phasic	7.37124	fc83	females		308	E10	sustained	14.9399	fc83	females		284	E9	sustained	1.58641	fc83	females
sustained	316	230.092	61.4165	46.8539	-47.4786	0.750661	fc83	females		308	E9	sustained	5.96926	fc83	females		308	E11	sustained	15.5194	fc83	females		284	E10	sustained	0.438852	fc83	females
phasic	319	457.082	22.9901	47.1038	-58.255	2.72187	fc83	females		308	E10	sustained	8.80653	fc83	females		308	E12	sustained	18.2112	fc83	females		284	E11	sustained	1.86559	fc83	females
phasic	319	121.929	76.5015	52.8199	-43.8552	1.24258	fc83	females		308	E11	sustained	8.09359	fc83	females		308	E13	sustained	19.0519	fc83	females		302	E7	sustained	1.31533	fc83	females
phasic	319	81.0556	23.2951	48.8217	-51.5393	1.19122	fc83	females		308	E12	sustained	9.15591	fc83	females		308	E14	sustained	14.6355	fc83	females		302	E8	sustained	1.94226	fc83	females
phasic	319	278.406	46.884	51.6642	-45.3546	1.50308	fc83	females		308	E13	sustained	9.31919	fc83	females		295	E8	phasic	21.7926	fc83	females		302	E9	sustained	0.353894	fc83	females
phasic	319	235.564	32.5948	53.3509	-47.1038	0.972293	fc83	females		308	E14	sustained	6.56758	fc83	females		295	E9	phasic	16.8487	fc83	females		304	E8	sustained	1.13331	fc83	females
sustained	313	119.465	49.1193	48.1658	-45.7294	1.08171	fc83	females		295	E8	phasic	7.10365	fc83	females		295	E10	phasic	17.2528	fc83	females		304	E9	sustained	0.885315	fc83	females
sustained	313	335.563	34.4479	38.9512	-50.8833	1.09758	fc83	females		295	E9	phasic	8.84243	fc83	females		295	E11	phasic	18.1036	fc83	females		297	E7	phasic	1.76184	fc83	females
sustained	313	119.37	52.4709	51.2269	-42.3247	0.648476	fc83	females		295	E10	phasic	8.01536	fc83	females		295	E12	phasic	16.4821	fc83	females		297	E8	phasic	1.82884	fc83	females
phasic	321	85.9058	89.0538	50.8833	-46.9163	0.955187	fc83	females		295	E11	phasic	8.12954	fc83	females		284	E8	sustained	17.7086	fc83	females		297	E9	phasic	6.83161	fc83	females
phasic	321	193.909	20.3406	37.1707	-67.1572	0.800796	fc83	females		295	E12	phasic	6.51434	fc83	females		284	E9	sustained	13.6584	fc83	females		297	E10	phasic	2.40608	fc83	females
phasic	321	168.059	10.1119	47.1975	-51.508	2.46321	fc83	females		284	E8	sustained	7.90432	fc83	females		284	E10	sustained	17.2847	fc83	females		319	E8	phasic	0.417888	fc83	females
phasic	321	244.639	32.1312	52.6013	-48.9154	1.04174	fc83	females		284	E9	sustained	6.82211	fc83	females		284	E11	sustained	9.44617	fc83	females		319	E9	phasic	1.49109	fc83	females
phasic	321	132.538	51.3067	46.2604	-54.6629	2.78136	fc83	females		284	E10	sustained	5.64822	fc83	females		288	E7	phasic	18.859	fc83	females		295	E8	phasic	3.45254	fc83	females
phasic	321	349.105	60.5263	59.9105	-42.5121	1.30415	fc83	females		284	E11	sustained	3.84819	fc83	females		288	E9	phasic	24.5056	fc83	females		295	E9	phasic	5.49973	fc83	females
phasic	321	68.0546	88.8204	56.006	-39.4822	2.04774	fc83	females		288	E7	phasic	9.42084	fc83	females		288	E10	phasic	18.3965	fc83	females		295	E10	phasic	2.16264	fc83	females
sustained	308	128.887	19.5511	58.2238	-44.1364	0.812784	fc83	females		288	E9	phasic	8.11277	fc83	females		288	E11	phasic	17.1583	fc83	females		295	E11	phasic	0.584915	fc83	females
sustained	308	533.837	5.65472	58.3799	-41.8561	1.3897	fc83	females		288	E10	phasic	10.1322	fc83	females		314	E7	phasic	15.9967	fc83	females		295	E12	phasic	3.90801	fc83	females
sustained	308	92.9487	16.4362	48.6968	-40.513	0.983469	fc83	females		288	E11	phasic	8.49224	fc83	females		314	E8	phasic	13.6176	fc83	females		288	E7	phasic	0.890155	fc83	females
sustained	308	630.265	10.0569	56.5682	-44.5424	1.49122	fc83	females		314	E7	phasic	6.39929	fc83	females		314	E9	phasic	15.3695	fc83	females		288	E9	phasic	0.590633	fc83	females
sustained	308	440.435	13.6576	60.2541	-48.5094	1.03546	fc83	females		314	E8	phasic	5.19998	fc83	females		302	E7	sustained	17.3251	fc83	females		288	E10	phasic	1.03673	fc83	females
sustained	308	608.042	30.6491	52.3826	-49.4465	NA	fc83	females		314	E9	phasic	6.56721	fc83	females		302	E8	sustained	20.3805	fc83	females		288	E11	phasic	0.524323	fc83	females
sustained	308	428.631	17.6162	59.2233	-47.4161	0.872821	fc83	females		302	E7	sustained	6.81742	fc83	females		302	E9	sustained	19.7751	fc83	females		314	E7	phasic	1.12883	fc83	females
phasic	295	112.085	11.4	46.3853	-50.6959	0.730291	fc83	females		302	E8	sustained	7.61835	fc83	females		320	E6	phasic	13.7658	fc83	females		314	E8	phasic	0.698887	fc83	females
phasic	295	157.554	73.2713	54.3817	-42.6683	1.093	fc83	females		302	E9	sustained	7.66282	fc83	females		320	E7	phasic	13.4316	fc83	females		314	E9	phasic	0.671982	fc83	females
phasic	295	146.41	49.0685	49.4777	-45.3233	1.51303	fc83	females		320	E6	phasic	5.0525	fc83	females		320	E8	phasic	14.3167	fc83	females		320	E6	phasic	0.653631	fc83	females
phasic	295	533.121	24.572	53.5696	-46.4478	0.932097	fc83	females		320	E7	phasic	5.15709	fc83	females		305	E7	phasic	13.3566	fc83	females		320	E7	phasic	0.876243	fc83	females
phasic	295	535.889	25.9678	51.2269	-44.1364	1.08463	fc83	females		320	E8	phasic	6.5089	fc83	females		305	E9	phasic	17.0462	fc83	females		320	E8	phasic	0.662315	fc83	females
phasic	295	532.103	13.0567	55.8498	-47.5411	0.525974	fc83	females		305	E7	phasic	5.54264	fc83	females		305	E10	phasic	13.5955	fc83	females		305	E7	phasic	1.20633	fc83	females
sustained	285	222.958	97.9598	46.4478	-42.6058	1.50045	fc83	females		305	E8	phasic	7.37219	fc83	females		304	E8	sustained	14.3873	fc83	females		305	E8	phasic	0.728045	fc83	females
sustained	285	156.886	11.1363	48.853	-38.7013	0.459515	fc83	females		305	E10	phasic	5.14092	fc83	females		304	E9	sustained	13.4641	fc83	females		305	E10	phasic	0.874651	fc83	females
sustained	285	175.956	31.8518	52.164	-42.3247	1.5749	fc83	females		304	E8	sustained	5.90762	fc83	females													fc83	females
sustained	284	183.391	33.376	44.6674	-45.2296	1.21303	fc83	females		304	E9	sustained	5.53039	fc83	females
sustained	284	156.123	17.5184	46.7914	-40.4505	1.51858	fc83	females		304	E10	sustained	5.31076	fc83	females
sustained	284	149.432	38.3406	46.9788	-46.4478	0.967018	fc83	females
sustained	284	154.5	22.1231	48.9467	-38.6701	-0.431791	fc83	females
sustained	284	332.839	23.8631	50.0087	-46.9163	0.679478	fc83	females
sustained	284	374.361	16.1012	48.9779	-51.6017	0.480555	fc83	females
sustained	284	600.584	9.10087	51.3831	-52.6325	1.18289	fc83	females
phasic	288	628.907	-45.1306	45.0422	-41.2939	1.19616	fc83	females
phasic	288	527.591	13.4015	54.8815	-46.2292	1.33159	fc83	females
phasic	288	398.081	-12.239	56.4433	-43.824	0.765748	fc83	females
phasic	288	411.302	71.5108	44.5112	-41.4188	0.942335	fc83	females
phasic	288	182.019	46.5255	47.3224	-47.135	2.42323	fc83	females
sustained	302	279.067	50.834	42.9181	-54.1006	0.680193	fc83	females
sustained	302	296.095	65.08	53.8507	-50.9458	1.17299	fc83	females
sustained	302	301.285	77.2053	49.6026	-48.5406	1.19553	fc83	females
sustained	302	401.115	25.344	54.288	-51.1644	1.43495	fc83	females
sustained	302	333.278	14.2897	47.5098	-50.7271	1.32518	fc83	females
sustained	302	475.689	17.5429	50.7896	-47.2287	1.27406	fc83	females
phasic	320	332.914	-98.1449	45.9168	-46.1979	NA	fc83	females
phasic	320	211.263	35.9878	45.3546	-42.5433	1.23937	fc83	females
phasic	320	114.747	13.7434	54.5067	-42.3559	0.481345	fc83	females
phasic	320	199.794	10.7683	53.3822	-44.5112	0.428431	fc83	females
phasic	320	144.128	33.7184	50.3835	-46.3541	0.724621	fc83	females
phasic	305	85.2664	38.2941	48.8217	-45.5732	0.884302	fc83	females
phasic	305	265.837	18.5987	50.8521	-48.5406	1.35597	fc83	females
phasic	305	239.151	25.7017	47.4161	-41.9811	0.755452	fc83	females
phasic	305	180.494	24.6443	53.0386	-44.8235	0.824772	fc83	females
sustained	304	282.04	22.4686	48.2907	-42.4184	1.3397	fc83	females
sustained	304	89.2865	46.361	41.1689	-44.1676	1.5192	fc83	females
sustained	304	884.838	17.9264	47.8222	-42.1997	0.613183	fc83	females
sustained	304	301.086	55.2771	51.3831	-43.4492	0.788026	fc83	females
sustained	304	328.536	3.98689	48.4781	-47.7285	1.22355	fc83	females
sustained	304	310.412	39.2812	56.0685	-50.2274	0.925608	fc83	females
